# Supplementary material for: Cellular arrangement impacts metabolic activity and antibiotic tolerance in Pseudomonas aeruginosa biofilms
Source: PLoS Biol. 2024 Feb 1;22(2):e3002205. doi: 10.1371/journal.pbio.3002205 (PMC10833521; doi:10.1371/journal.pbio.3002205)
Supplement: S1 Data — (XLSX) [file pbio.3002205.s016.xlsx]

## Sheet: Figure 1B Orientation Plot Data
WT combined
depth	orientation
818.6713286713286	0.15358875202077044
860.103	0.5463880144783746
846.3636363636364	0.2785141913326276
630.8181818181819	0.16420227232117973
643.7207792207793	-0.112014
228.77272727272728	0.0861787
240.0779220779221	0.5307085563980899
951.1818181818182	0.5589980848675286
866.7272727272727	-0.167452
951	0.42083315167886887
142.19783325482808	-0.0361294
185.29912023460412	-0.0703379
220.65594405594408	0.21749353545953265
245.26363636363635	0.16643705848232962
254.12004662004665	0.053046251496723595
279.3171247357294	0.0517524
171.979	0.0247612
217.06363636363636	-0.169501
903.0064935064935	0.262027
536.53	0.11290631572034966
543.0636363636364	0.12385349533163377
882.5636363636364	-0.117878
514.0559440559441	-0.0989186
857.1636363636363	-0.0540421
863.4545454545455	-0.343698
852.8636363636364	0.7310503058035793
682.5741626794259	0.19402610684102173
667.6173677069199	-0.232645
693.7207792207793	0.7146700403128475
689.1969696969697	0.32780978659860377
838.717	-0.580968
461.50649350649354	-0.474028
700.03	0.35923974499223077
867.3636363636364	-0.111868
683.6493506493507	0.5769954812026142
692.9090909090909	0.12055853744065252
721.3880266075388	0.24993846706317052
835.28	0.8949384440302008
899.28	0.00456327
699.53	-0.159711
847.1328671328671	0.5797740919124703
734.6969696969697	0.28727687115420514
950.1969696969697	0.10463196062588247
445.8636363636364	-0.293565
709	0.5256662415647799
490.8636363636364	-0.259643
708.5015673981192	0.7226455711600919
573.03	0.15834088674823663
720.4688995215311	0.2701305303910426
800.7846889952153	-0.704833
772.9191919191919	0.31455539747122574
845.1136363636364	-0.359568
737.7754010695187	0.0676192
779.6136363636364	-0.139527
122.61363636363636	-0.119781
91.72077922077922	-0.4419
177.18642117376297	0.0289745
123.13707386363636	0.0830165
101.6068796068796	-0.028432
223.71185064935065	-0.000436147
154.27272727272728	-0.24708
263.14676889375687	0.10603971937512223
289.0120738636364	-0.0340911
319.7386363636364	0.22085051995499602
805.3636363636364	1
915.3636363636364	-0.35112
336.6969696969697	0.049153
951.3636363636364	0.914133
344.59619450317126	0.0461246
243.0151515151515	0.45928139495144416
667.7754010695187	0.0925875
748.9350649350649	-0.139726
209.32566168009208	-0.121824
681.6636363636363	0.26026450147774777
730.7636363636364	-0.140321
811.2636363636364	0.22782826056427893
623.6136363636364	-0.0681776
293.1818181818182	0.22692303840582673
759.7636363636364	0.1034205111518391
156.51748251748253	-0.128102
263.1969696969697	0.14073847199372302
640.6414141414142	0.33660127748321744
740.1969696969697	0.2486792196705947
658.798	0.22685463632440178
727.3981191222571	0.32929494692608924
748.03	-0.257233
156.92613636363637	-0.132908
307.7386363636364	-0.0835024
756.1474201474201	-0.151804
787.6713286713286	0.1256659163780023
629.2459893048128	0.2292989684095005
642.0532915360502	0.0738809
739.03	-0.746868
746.4545454545455	0.2470798077419022
825.9636363636364	-0.515797
759.4295704295704	0.17360700435127846
858.4425837320574	0.13330999969038326
772.6136363636364	0.5500205760749263
848.311	0.0932879
762.6539589442815	0.0590499
813.8636363636364	0.2951672353008665
663.2386363636364	0.5964112479792296
817.1871657754011	-0.291354
774.993	0.7231409145180375
249.55113636363637	-0.434975
757.4469696969697	0.5111951739509526
169.0909090909091	-0.0849302
183.6531100478469	0.1930819706997142
728.2097902097902	0.11176556124617922
846.8303030303031	0.9262596126992053
705.0909090909091	-0.0852785
777.2727272727273	0.48384807358403303
203.91363636363639	0.24342348403768654
642.8342245989305	-0.218274
713.5858585858585	0.2509978333652615
230.27792207792209	-0.115724
626.8969696969697	-0.252481
614.8493506493506	-0.0193758
292.6771284271284	0.078758
711.4405594405595	0.4519313193725336
652.0575139146567	0.5770666018612765
324.7674825174825	-0.164883
235.86363636363637	-0.265278
337.97653958944284	0.0825107
642.4969696969697	0.0666157
374.0909090909091	0.5
380.8181818181818	0.13857725146346989
571.8636363636364	0
729.5198863636364	0.1771645000302193
521.63	-0.0287213
401.54288164665525	0.2374067269475532
559.2727272727273	-0.584514
585.8636363636364	-0.067151
609.89	-0.29853
673.3323863636364	0.4920948401631964
543.949	-0.0994679
741.0498065764024	0.0315579
442.1946222791293	0.025329355460350707
626.9090909090909	-0.297743
662.1761363636364	0.038603635377531746
764.5198863636364	0.44251590224976495
521.1969696969697	0.0650372
684.4545454545455	0.18806116835310113
691.8636363636364	0.449277
827.4350649350649	0.2569402371038736
748.4545454545455	0.43817117061327115
771.7636363636364	0.5583053202586955
539.8493506493506	0.026144837187842943
508.8636363636364	-0.0564339
699.983	-0.776645
482.4036363636364	0.0913161
683.8636363636364	0.9271309104144919
495.9636363636364	0.3143523255815949
756.1919945725916	-0.335015
225.0944055944056	0.0526725
563.7445887445888	0.1909264325903284
542.8636363636364	-0.221142
552.1328671328671	-0.00804279
764.979	0.3763218380881911
761.2207792207793	-0.805939
840.4405594405595	-0.894076
834.3636363636364	1
734.4350649350649	0.2302681480287755
777.2097902097902	-0.846929
957.7386363636364	-0.375114
766.0580808080808	0.0973649
623.5541125541125	-0.594256
62.44176136363636	-0.059402
106.72727272727272	-0.0771692
126.47902097902097	0.0902568
833.6794258373205	0.31659086961319355
813.4545454545455	0.042899
51.05594405594405	0.14397686112469826
917.1136363636364	0.3012162563228192
805.752	-0.75475
730.2136363636364	-0.112004
38.6217	-0.963213
749.1818181818182	0.623837
719.7272727272727	0.35744853046129255
778.7207792207793	0.41019722693190597
54.78030303030303	0.13634686045545258
744.7136363636364	-0.0482575
853.6636363636363	0.2837966092938434
828.7636363636364	0.5271004321735635
831.5636363636364	0.6174434711592093
638.5318606627018	0.33743541770587593
651.5705329153606	0.17415991284674162
813.28	-0.486985
671.1328671328671	-0.780066
697.9952153110048	0.507981
664.4545454545455	-0.019321
676.8342245989305	0.13827286458975646
707.4812834224599	-0.606689
827.5454545454545	0.3333896420530481
185.93506493506496	0.00597383
731.1636363636363	0
199.53030303030303	-0.0260297
211.08777429467085	-0.0174528
248.16363636363639	0.18146967024519683
267.13286713286715	-0.0238286
737.9350649350649	0.8509450066066371
178.94696969696972	0.1600399658742152
305.1636363636364	0.017611477850114462
762.0136363636364	0.031189444162262603
156.2922077922078	-0.0637888
700.3323863636364	-0.854819
861.5064935064935	0.3259667336663316
748.4545454545455	-0.189776
32.814616755793224	0.11044623211412007
797.9636363636364	-0.388682
708.0106951871658	-0.078578
63.49266862170087	0.2122125292399273
520.1363636363636	0.0889882
152.96363636363637	0.20483276469913342
537.5805038335159	0.5424407640506917
549.6414141414142	0.28981174353971867
140.50252525252526	0.0942327
160.48863636363637	0.0386687
209.66363636363639	-0.0217598
567.8066743383199	-0.0187846
169.29912023460412	0.0699316
182.36363636363637	0.0449077
753.3342245989305	0.6545538384264863
687.8636363636364	0.3895535979742075
846.012	0.9707644700022494
550.9636363636364	-0.224247
617.5394605394606	0.14489556661215713
632.1850649350649	0.9210181785668574
123.67511177347244	-0.0135243
730.5705329153606	0.0241112
819.03	-0.682011
830.9350649350649	-0.512985
145.20738636363637	-0.140562
639.6245059288538	0.32430712888100904
178.36363636363637	-0.281371
41.64270613107823	-0.612072
635.0741626794259	-0.42445
724.3636363636364	0.3303299730573251
421.56363636363636	0.19658572627277252
168.73113908991772	-0.0642643
759	-0.947432
81.84951206985104	0.3293486613502835
719.7272727272727	0.4393731146109778
745.8636363636364	0.3914090058284881
295.3636363636364	0.050121074787099255
351.4812834224599	-0.240187
396.28030303030306	-0.0244619
852.2097902097902	-0.855815
654.5174825174826	0.4080945366413192
729.5636363636364	0.6648710009154061
756.8636363636364	-0.345422
387.12554112554113	0.14590389769500733
951.5636363636364	0.9814636442252739
432.0909090909091	0.16167933338186335
218.72727272727275	0.17930514791743213
33.14077922077922	0.1289236864724248
798.3636363636364	0.8915459429115544
454.6136363636364	-0.000906648
818.3160173160173	0.9773368240663474
772.1818181818182	-0.558998
85.96363636363635	0.098739
66.10276679841897	0.0609535
859.3636363636364	0.8799178947622986
95.36363636363636	-0.0509664
181.4969696969697	-0.0514696
191.0064935064935	-0.0580824
828.3636363636364	-0.321609
195.92613636363637	0.19805796058614708
84.13636363636363	-0.204833
165.64141414141415	-0.0152174
104.48363636363636	-0.0151304
120.89304812834224	0.19145745669794026
815.9191919191919	0.6759550469227311
132.28030303030303	0.0799732
41.205741626794264	-0.380729
432.78468899521533	-0.0456893
466.64141414141415	0.00512899
495.6969696969697	-0.226588
528.53	-0.756772
933.8342245989305	-0.456405
555.5944055944057	0.0880878
515.6636363636363	-0.202469
645.952	0.15946518752635716
377.12363636363636	0.00265422
428.76363636363635	0.15252372919057605
879.7482517482517	-0.754547
582.63	0.017665722888134634
386.10047846889955	0.021501118301265217
443.34871099050207	0.16847638799282838
403.1636363636364	-0.105238
416.9886363636364	0.3856236341475461
432.06363636363636	0.232846
906.4636363636364	0.127076
162.75837320574163	0.00885887
240.2713286713287	-0.00767346
292.3844696969697	-0.225672
205.20337995337997	0.029465125799486527
129.41626794258374	-0.132959
262.9952153110048	-0.0150864
342.6136363636364	0.00723307
430.9636363636364	-0.083306
553.4588744588744	-0.874932
577.2754010695187	0.023772850939641058
863.0636363636364	0.00530467
545.078	-0.390999
532.2332015810276	0.16101466926957966
713.0188087774295	0.10141194442018353
768.03	0.5839370193827904
725.0695187165776	0.42240116799148475
132.19696969696972	-0.220059
741.7340067340067	0.5064744975493062
794.6136363636364	0
144.93506493506496	0.3479523007600609
806.2727272727273	0.042899
74.23863636363636	0.22735646354632888
168.36363636363637	-0.0696045
65.06363636363636	-0.921685
735	0.8564624765333245
790.8251748251748	-0.545682
774.4969696969697	0.4864052853204245
710.1850649350649	0.8869534433156873
815.2922077922078	0.6697949626460077
581.3636363636364	-0.514509
607.0465631929046	0.0792623
58.81298701298701	-0.0832777
100.96740994854203	0.11714170107750435
129.36363636363637	0.2049797674070556
148.21548821548822	0.020127556274348413
726.1636363636363	-0.07108
161.31363636363636	-0.49671
202.02153110047848	-0.30325
628.7386363636364	0.24177980127279552
135.93972332015812	0.14969218647152083
645.0454545454545	0.9278831670314958
162.1469696969697	0.0387646
623.4812834224599	-0.92821
737.1636363636363	-0.0238286
633.6713286713286	0.3489938273029044
775.2969696969697	-0.227607
673.3636363636364	-0.33647
79.23030303030302	0.28571526527127694
89.04363636363637	0.14420645115132918
446.70649350649353	0.12194759691601413
485.3636363636364	0.24284817254708316
111.19696969696969	0.20947054714645516
143.1922077922078	-0.0566779
175.53030303030303	-0.260948
752.2727272727273	0.4525168888480877
124.61363636363636	0.12566591637800237
493.43506493506493	0.0334055
640.6636363636363	0.6848604888046386
820.9469696969697	-0.0738048
523.3636363636364	-0.611017
88.74661508704061	0.6641182647235488
136.0909090909091	-0.613388
481.14624505928856	-0.0151719
758.1761363636364	0.038603635377531746
466.56363636363636	0.0952628
100.73205741626793	-0.0371935
454.72727272727275	-0.457808
691.7525252525253	0.4177858112779032
783.8152492668622	0.5394260787031965
508.0511363636364	-0.0114343
168.03202479338844	-0.018869
181.0106951871658	0.0230257
218.96363636363637	0.19751493597381373
497.52579852579856	-0.482346
210.45454545454547	0.13489700053061632
519.6636363636363	0.11449829409740031
537.7272727272727	0.20945019054634476
571.4747474747475	-0.213153
688.0969696969697	0.10628230423572672
781.0636363636364	-0.665249
72.4289	0.166975
242.71498771498773	0.12297165719315789
771.8011363636364	-0.655958
775.78	-0.42155
64.36363636363636	1
84.9091	0.15764845794302335
600.9469696969697	-0.409666
584.2922077922078	-0.10719
557.4812834224599	-0.0785344
109.1072261072261	-0.00215152
140.36363636363637	-0.0670478
130.95187165775403	0.12735004376615447
29.555944055944057	-0.670075
149.26363636363638	0.049337
21.351660315732172	0.26793333655841023
169.30113636363637	-0.072575
182.17065390749602	0.25434748629848514
66.93435183784601	0.0827472
642.3144560357675	0.29487616194682686
415.0511363636364	-0.0797926
754.0559440559441	0
13.201556852932999	0.21656926589524406
95.6268	0.0915239
199.40711462450594	-0.30763
191.8373205741627	-0.357239
157.19696969696972	0.1813465621884338
179.5779220779221	-0.0297546
677.3636363636364	0.0326522
189.46363636363637	0.129472
686.7867132867133	-0.416465
38.90209790209791	-0.0323434
160.78468899521533	-0.219342
40.37856173677069	-0.406826
62.69696969696969	0.0766638
768.0136363636364	0.7460704479525315
841.7922077922078	0.4039916757121298
865.8636363636364	0.24322847091593724
779.8636363636364	0
863.4405594405595	-0.943939
771.3636363636364	-0.704833
777.8080808080808	-0.728082
766.3636363636364	0.46041657583943457
651.3754010695187	0.1738861319888067
792.1818181818182	0.5
680.6713286713286	0.2089421710595128
107.13286713286713	0.0198685
137.36363636363637	-0.0765427
93.81818181818181	0.2623041951517735
129.62450592885378	0.6027921907772952
606.1602465331279	0.11249255978538505
625.6713286713286	-0.377025
391.4191919191919	-0.338545
30.801136363636363	0.0565266
154.13286713286715	-0.0975428
755.1136363636364	-0.389693
410.1969696969697	0.00998292
863.3636363636364	0.5625559261560901
2.1136363636363633	-0.295167
85.43982683982684	-0.0418585
114.79220779220778	-0.0619113
177.22077922077924	0.011317777097236007
202.96363636363637	0.1470883359596213
136.59264399722417	-0.046825
861.3636363636364	-0.163486
231.4747474747475	0.30292720220471325
951.3636363636364	1
140.18264088852325	0.0232923
222.6739811912226	0.401761
255.8747474747475	0.15555928250288356
279.1969696969697	0.0858445
171.21363636363637	0.0471641
882.4545454545455	-0.068717
857.1636363636363	0.0760223
693.6636363636363	0.7367122249947947
668.6739811912225	0.1120268469151949
688.8636363636364	0.2763109774302101
683.5636363636364	0.2852232874772773
800.7636363636364	-0.5
168.7922077922078	0.0554933
178.44696969696972	-0.163817
103.76363636363637	0.0620271
112.40711462450592	0.47614280295169187
225.91135420596004	0.0029685
128.62289562289564	0.1473677456021366
264.1448863636364	0.0664975
288.02597402597405	-0.0284216
318.03030303030306	0.11625633767147361
209.15355233002293	-0.159491
747.2922077922078	-0.216
262.90909090909093	0.19346938420531548
727.6001955034213	0.3003886221947459
755.2036363636364	-0.400531
739.3251748251748	-0.741147
759.3323863636364	0.2535158759201009
764.53	0.22005937911125883
817.5454545454545	-0.393223
776.1328671328671	0.9829639694381895
757.8636363636364	-0.795167
183.77272727272728	0.24866543734763666
846.8636363636364	0.9324165007206282
713.5944055944057	-0.0885855
227.74545454545455	-0.182504
627.1969696969697	0.23727438865200803
202.70846394984326	0.17238919841702388
615.3011363636364	0.11850030058662055
708.9886363636364	0.25755169881149226
291.3823279524214	0.0889771
321.7922077922078	-0.171652
309.6761363636364	-0.149325
337.8181818181818	-0.56778
653.2207792207793	0.22437806270232727
394.0909090909091	0.1829407453245668
595.2147001934236	-0.0372243
610.0436363636363	-0.342349
673.3160173160173	0.4669668230794104
662.1818181818182	0.0823693
739.6363636363636	0.36831863360574313
540.0636363636364	-0.260265
752.4036363636363	0.34367813704503314
408.06951871657753	0.12341463102188503
733.7950089126559	0.26295946617611965
452.45454545454544	-0.206655
766.9636363636364	0.0330952
772.151	0.6103435757961635
507.8969696969697	0.3101278401455951
683.8636363636364	0.8434522771668936
755.9350649350649	-0.380976
564.6363636363636	0.1455879705307084
551.7445887445888	-0.0372483
766.8418972332016	0.17267247543952718
86.33238636363636	0.0597902
127.07792207792208	0.20268205495385042
51.40607668193874	-0.0215359
106.4688995215311	-0.0917487
75.79220779220779	0.2438200021316789
97.48863636363636	0.28128157087575145
833.8251748251748	0.283175
43.86363636363636	-0.5
51.463636363636354	0.127076
805.7242921013413	-0.754219
729.8251748251748	-0.621119
38.10437710437711	0.2941735552212199
829.0559440559441	0.47556274802780263
34.05594405594405	0.64615
831.4636363636364	0.6040321546959586
630.8636363636364	0.2951672353008665
634.0375494071146	0.16380787477973807
651.7549407114625	0.1441002011887312
813.2583732057417	-0.56051
647.5454545454545	0.0522595
675.1969696969697	0.11805836392851801
185.86363636363637	-0.0644776
199.8969696969697	-0.0696045
738.2525252525253	0.9401268475503789
700.2836363636363	-0.954833
31.343228200371055	-0.0353368
708.4469696969697	-0.100708
525.6636363636363	-0.0995139
62.497	0.2316070131852805
513.6493506493507	0.0928529
535.7482517482517	-0.035528
141.20574162679426	0.10938222496076813
526.1636363636363	0.26653333606608015
209.1818181818182	0.38661176203442227
168.42613636363637	-0.152962
179.64935064935065	-0.017097
575.9090909090909	-0.192491
752.3636363636364	0.4651341631149545
540.1414141414142	0.20110333602219183
564.4636363636364	0.038600588245752826
632.2207792207793	0.9124325124223748
119.98863636363636	-0.0395834
129.86363636363637	0.05648
621.4926686217009	0.5019408898861266
730.6969696969697	-0.172021
145.03030303030303	-0.119949
613.1328671328671	0.3286300699325079
639.6761363636364	0.3629262138191037
846.1283422459893	0.0426725
41.46363636363637	-0.704833
635.578	-0.111665
239.49288806431665	-0.133938
263.2476943346509	0.08187
84.13390663390663	0.5506225638139158
222.59893048128345	0.43802966811706506
74.03030303030303	-0.272698
744.0636363636364	0.3904597031394387
109	-0.0107935
153.48387096774195	0.0889852
196.93810444874276	-0.0754151
654.6363636363636	0.3833730368160322
729.6363636363636	0.7533505066354474
119.32218558643429	0.10482382782890949
176.68716577540107	0.28594827253235755
116.87645687645688	0.011869428375363675
129.41919191919192	0.0509789
141.53754940711462	-0.0795732
31.96167557932264	0.3331835715116955
44.74825174825175	-0.616155
89.05594405594405	-0.0539816
828.4636363636364	-0.227828
162.26363636363638	0.4336434600641871
106.06363636363636	0.0256662
467.30808080808083	-0.0945815
376.3636363636364	0.22135786490329867
403.26363636363635	-0.264243
413.8636363636364	0
154.47233201581028	-0.0378191
165.0858585858586	0.28131968269144386
239.74458874458875	-0.253818
129.22077922077924	-0.232903
178.45454545454547	-0.0525685
211.04545454545456	-0.0458679
545.4405594405595	-0.495699
712.5064935064935	0.15159993303064165
144.36363636363637	0.2785141913326276
741.2207792207793	0.2675575645891427
709.6969696969697	-0.284819
58.689723320158095	0.028004753095689502
74.51748251748252	0.022175121238012716
102.1283422459893	0.16165567193439115
206.82517482517483	-0.337383
41.072	-0.0220155
136.85012285012286	0.20451503430937773
198.1818181818182	-0.658396
160.46363636363637	0.015578238861790427
168.26363636363638	0.0923678
88.61363636363636	0.0589981
449.18506493506493	0.12692449582686777
111.15775401069519	0.18098877213087652
136.92990142387734	-0.065943
161.03030303030303	-0.163817
176.983	-0.178033
151.67316017316017	-0.0804465
493.5375494071146	0.041068286416580654
89.04545454545455	0.5640812258535814
783.1493506493507	0.6247956249411508
157.4969696969697	-0.219211
195.71596796985398	0.0540454
132.36363636363637	-0.565675
122.7564935064935	-0.199774
220.1283422459893	0.1591534247600493
109.16363636363636	-0.223218
560.6794258373205	0
109.19122257053291	0.022673660015206765
140.06363636363636	0.00530467
128.59801136363637	0.18032184388325986
51.80693533270852	-0.0703897
18.47174447174447	0.32328152264378884
77.17613636363636	-0.172936
182.27272727272728	-0.606075
94.67942583732057	-0.194609
646.53	0.45831207833049686
157.36363636363637	-0.17361
90.47902097902097	0.0812615
11.163636363636364	0.2923283603953985
24.072	-0.534509
112.0909090909091	0.16950131892286419
42.16363636363636	-0.822829
768.1328671328671	0.7951672353008674
777.7482517482517	0.5
766.3636363636364	-0.704833
642.6969696969697	-0.413755
655.9303030303031	0.2237006545731925
604.5064935064935	-0.0171325
0	-0.0360171
37.38193561013797	-0.137714
0.5944055944055933	0.0947609
8.763636363636362	0.0963616
20.601731601731604	-0.393925
754.9636363636364	-0.5
88.78299120234604	-0.147435
0.3636363636363633	-0.357716
80.42245989304813	-0.447773
99.48863636363636	-0.433952
156.69696969696972	-0.0978579
120.6017316017316	-0.181682
66.69696969696969	0.1457329996286479
88.76904176904176	0.0126222
818.6713286713286	0.15358875202077044
860.103	0.5463880144783746
846.3636363636364	0.2785141913326276
630.8181818181819	0.16420227232117973
643.7207792207793	-0.112014
228.77272727272728	0.0861787
240.0779220779221	0.5307085563980899
951.1818181818182	0.5589980848675286
866.7272727272727	-0.167452
951	0.42083315167886887
142.19783325482808	-0.0361294
185.29912023460412	-0.0703379
220.65594405594408	0.21749353545953265
245.26363636363635	0.16643705848232962
254.12004662004665	0.053046251496723595
279.3171247357294	0.0517524
171.979	0.0247612
217.06363636363636	-0.169501
903.0064935064935	0.262027
536.53	0.11290631572034966
543.0636363636364	0.12385349533163377
882.5636363636364	-0.117878
514.0559440559441	-0.0989186
857.1636363636363	-0.0540421
863.4545454545455	-0.343698
852.8636363636364	0.7310503058035793
682.5741626794259	0.19402610684102173
667.6173677069199	-0.232645
693.7207792207793	0.7146700403128475
689.1969696969697	0.32780978659860377
838.717	-0.580968
461.50649350649354	-0.474028
700.03	0.35923974499223077
867.3636363636364	-0.111868
683.6493506493507	0.5769954812026142
692.9090909090909	0.12055853744065252
721.3880266075388	0.24993846706317052
835.28	0.8949384440302008
899.28	0.00456327
699.53	-0.159711
847.1328671328671	0.5797740919124703
734.6969696969697	0.28727687115420514
950.1969696969697	0.10463196062588247
445.8636363636364	-0.293565
709	0.5256662415647799
490.8636363636364	-0.259643
708.5015673981192	0.7226455711600919
573.03	0.15834088674823663
720.4688995215311	0.2701305303910426
800.7846889952153	-0.704833
772.9191919191919	0.31455539747122574
845.1136363636364	-0.359568
737.7754010695187	0.0676192
779.6136363636364	-0.139527
122.61363636363636	-0.119781
91.72077922077922	-0.4419
177.18642117376297	0.0289745
123.13707386363636	0.0830165
101.6068796068796	-0.028432
223.71185064935065	-0.000436147
154.27272727272728	-0.24708
263.14676889375687	0.10603971937512223
289.0120738636364	-0.0340911
319.7386363636364	0.22085051995499602
805.3636363636364	1
915.3636363636364	-0.35112
336.6969696969697	0.049153
951.3636363636364	0.914133
344.59619450317126	0.0461246
243.0151515151515	0.45928139495144416
667.7754010695187	0.0925875
748.9350649350649	-0.139726
209.32566168009208	-0.121824
681.6636363636363	0.26026450147774777
730.7636363636364	-0.140321
811.2636363636364	0.22782826056427893
623.6136363636364	-0.0681776
293.1818181818182	0.22692303840582673
759.7636363636364	0.1034205111518391
156.51748251748253	-0.128102
263.1969696969697	0.14073847199372302
640.6414141414142	0.33660127748321744
740.1969696969697	0.2486792196705947
658.798	0.22685463632440178
727.3981191222571	0.32929494692608924
748.03	-0.257233
156.92613636363637	-0.132908
307.7386363636364	-0.0835024
756.1474201474201	-0.151804
787.6713286713286	0.1256659163780023
629.2459893048128	0.2292989684095005
642.0532915360502	0.0738809
739.03	-0.746868
746.4545454545455	0.2470798077419022
825.9636363636364	-0.515797
759.4295704295704	0.17360700435127846
858.4425837320574	0.13330999969038326
772.6136363636364	0.5500205760749263
848.311	0.0932879
762.6539589442815	0.0590499
813.8636363636364	0.2951672353008665
663.2386363636364	0.5964112479792296
817.1871657754011	-0.291354
774.993	0.7231409145180375
249.55113636363637	-0.434975
757.4469696969697	0.5111951739509526
169.0909090909091	-0.0849302
183.6531100478469	0.1930819706997142
728.2097902097902	0.11176556124617922
846.8303030303031	0.9262596126992053
705.0909090909091	-0.0852785
777.2727272727273	0.48384807358403303
203.91363636363639	0.24342348403768654
642.8342245989305	-0.218274
713.5858585858585	0.2509978333652615
230.27792207792209	-0.115724
626.8969696969697	-0.252481
614.8493506493506	-0.0193758
292.6771284271284	0.078758
711.4405594405595	0.4519313193725336
652.0575139146567	0.5770666018612765
324.7674825174825	-0.164883
235.86363636363637	-0.265278
337.97653958944284	0.0825107
642.4969696969697	0.0666157
374.0909090909091	0.5
380.8181818181818	0.13857725146346989
571.8636363636364	0
729.5198863636364	0.1771645000302193
521.63	-0.0287213
401.54288164665525	0.2374067269475532
559.2727272727273	-0.584514
585.8636363636364	-0.067151
609.89	-0.29853
673.3323863636364	0.4920948401631964
543.949	-0.0994679
741.0498065764024	0.0315579
442.1946222791293	0.025329355460350707
626.9090909090909	-0.297743
662.1761363636364	0.038603635377531746
764.5198863636364	0.44251590224976495
521.1969696969697	0.0650372
684.4545454545455	0.18806116835310113
691.8636363636364	0.449277
827.4350649350649	0.2569402371038736
748.4545454545455	0.43817117061327115
771.7636363636364	0.5583053202586955
539.8493506493506	0.026144837187842943
508.8636363636364	-0.0564339
699.983	-0.776645
482.4036363636364	0.0913161
683.8636363636364	0.9271309104144919
495.9636363636364	0.3143523255815949
756.1919945725916	-0.335015
225.0944055944056	0.0526725
563.7445887445888	0.1909264325903284
542.8636363636364	-0.221142
552.1328671328671	-0.00804279
764.979	0.3763218380881911
761.2207792207793	-0.805939
840.4405594405595	-0.894076
834.3636363636364	1
734.4350649350649	0.2302681480287755
777.2097902097902	-0.846929
957.7386363636364	-0.375114
766.0580808080808	0.0973649
623.5541125541125	-0.594256
62.44176136363636	-0.059402
106.72727272727272	-0.0771692
126.47902097902097	0.0902568
833.6794258373205	0.31659086961319355
813.4545454545455	0.042899
51.05594405594405	0.14397686112469826
917.1136363636364	0.3012162563228192
805.752	-0.75475
730.2136363636364	-0.112004
38.6217	-0.963213
749.1818181818182	0.623837
719.7272727272727	0.35744853046129255
778.7207792207793	0.41019722693190597
54.78030303030303	0.13634686045545258
744.7136363636364	-0.0482575
853.6636363636363	0.2837966092938434
828.7636363636364	0.5271004321735635
831.5636363636364	0.6174434711592093
638.5318606627018	0.33743541770587593
651.5705329153606	0.17415991284674162
813.28	-0.486985
671.1328671328671	-0.780066
697.9952153110048	0.507981
664.4545454545455	-0.019321
676.8342245989305	0.13827286458975646
707.4812834224599	-0.606689
827.5454545454545	0.3333896420530481
185.93506493506496	0.00597383
731.1636363636363	0
199.53030303030303	-0.0260297
211.08777429467085	-0.0174528
248.16363636363639	0.18146967024519683
267.13286713286715	-0.0238286
737.9350649350649	0.8509450066066371
178.94696969696972	0.1600399658742152
305.1636363636364	0.017611477850114462
762.0136363636364	0.031189444162262603
156.2922077922078	-0.0637888
700.3323863636364	-0.854819
861.5064935064935	0.3259667336663316
748.4545454545455	-0.189776
32.814616755793224	0.11044623211412007
797.9636363636364	-0.388682
708.0106951871658	-0.078578
63.49266862170087	0.2122125292399273
520.1363636363636	0.0889882
152.96363636363637	0.20483276469913342
537.5805038335159	0.5424407640506917
549.6414141414142	0.28981174353971867
140.50252525252526	0.0942327
160.48863636363637	0.0386687
209.66363636363639	-0.0217598
567.8066743383199	-0.0187846
169.29912023460412	0.0699316
182.36363636363637	0.0449077
753.3342245989305	0.6545538384264863
687.8636363636364	0.3895535979742075
846.012	0.9707644700022494
550.9636363636364	-0.224247
617.5394605394606	0.14489556661215713
632.1850649350649	0.9210181785668574
123.67511177347244	-0.0135243
730.5705329153606	0.0241112
819.03	-0.682011
830.9350649350649	-0.512985
145.20738636363637	-0.140562
639.6245059288538	0.32430712888100904
178.36363636363637	-0.281371
41.64270613107823	-0.612072
635.0741626794259	-0.42445
724.3636363636364	0.3303299730573251
421.56363636363636	0.19658572627277252
168.73113908991772	-0.0642643
759	-0.947432
81.84951206985104	0.3293486613502835
719.7272727272727	0.4393731146109778
745.8636363636364	0.3914090058284881
295.3636363636364	0.050121074787099255
351.4812834224599	-0.240187
396.28030303030306	-0.0244619
852.2097902097902	-0.855815
654.5174825174826	0.4080945366413192
729.5636363636364	0.6648710009154061
756.8636363636364	-0.345422
387.12554112554113	0.14590389769500733
951.5636363636364	0.9814636442252739
432.0909090909091	0.16167933338186335
218.72727272727275	0.17930514791743213
33.14077922077922	0.1289236864724248
798.3636363636364	0.8915459429115544
454.6136363636364	-0.000906648
818.3160173160173	0.9773368240663474
772.1818181818182	-0.558998
85.96363636363635	0.098739
66.10276679841897	0.0609535
859.3636363636364	0.8799178947622986
95.36363636363636	-0.0509664
181.4969696969697	-0.0514696
191.0064935064935	-0.0580824
828.3636363636364	-0.321609
195.92613636363637	0.19805796058614708
84.13636363636363	-0.204833
165.64141414141415	-0.0152174
104.48363636363636	-0.0151304
120.89304812834224	0.19145745669794026
815.9191919191919	0.6759550469227311
132.28030303030303	0.0799732
41.205741626794264	-0.380729
432.78468899521533	-0.0456893
466.64141414141415	0.00512899
495.6969696969697	-0.226588
528.53	-0.756772
933.8342245989305	-0.456405
555.5944055944057	0.0880878
515.6636363636363	-0.202469
645.952	0.15946518752635716
377.12363636363636	0.00265422
428.76363636363635	0.15252372919057605
879.7482517482517	-0.754547
582.63	0.017665722888134634
386.10047846889955	0.021501118301265217
443.34871099050207	0.16847638799282838
403.1636363636364	-0.105238
416.9886363636364	0.3856236341475461
432.06363636363636	0.232846
906.4636363636364	0.127076
162.75837320574163	0.00885887
240.2713286713287	-0.00767346
292.3844696969697	-0.225672
205.20337995337997	0.029465125799486527
129.41626794258374	-0.132959
262.9952153110048	-0.0150864
342.6136363636364	0.00723307
430.9636363636364	-0.083306
553.4588744588744	-0.874932
577.2754010695187	0.023772850939641058
863.0636363636364	0.00530467
545.078	-0.390999
532.2332015810276	0.16101466926957966
713.0188087774295	0.10141194442018353
768.03	0.5839370193827904
725.0695187165776	0.42240116799148475
132.19696969696972	-0.220059
741.7340067340067	0.5064744975493062
794.6136363636364	0
144.93506493506496	0.3479523007600609
806.2727272727273	0.042899
74.23863636363636	0.22735646354632888
168.36363636363637	-0.0696045
65.06363636363636	-0.921685
735	0.8564624765333245
790.8251748251748	-0.545682
774.4969696969697	0.4864052853204245
710.1850649350649	0.8869534433156873
815.2922077922078	0.6697949626460077
581.3636363636364	-0.514509
607.0465631929046	0.0792623
58.81298701298701	-0.0832777
100.96740994854203	0.11714170107750435
129.36363636363637	0.2049797674070556
148.21548821548822	0.020127556274348413
726.1636363636363	-0.07108
161.31363636363636	-0.49671
202.02153110047848	-0.30325
628.7386363636364	0.24177980127279552
135.93972332015812	0.14969218647152083
645.0454545454545	0.9278831670314958
162.1469696969697	0.0387646
623.4812834224599	-0.92821
737.1636363636363	-0.0238286
633.6713286713286	0.3489938273029044
775.2969696969697	-0.227607
673.3636363636364	-0.33647
79.23030303030302	0.28571526527127694
89.04363636363637	0.14420645115132918
446.70649350649353	0.12194759691601413
485.3636363636364	0.24284817254708316
111.19696969696969	0.20947054714645516
143.1922077922078	-0.0566779
175.53030303030303	-0.260948
752.2727272727273	0.4525168888480877
124.61363636363636	0.12566591637800237
493.43506493506493	0.0334055
640.6636363636363	0.6848604888046386
820.9469696969697	-0.0738048
523.3636363636364	-0.611017
88.74661508704061	0.6641182647235488
136.0909090909091	-0.613388
481.14624505928856	-0.0151719
758.1761363636364	0.038603635377531746
466.56363636363636	0.0952628
100.73205741626793	-0.0371935
454.72727272727275	-0.457808
691.7525252525253	0.4177858112779032
783.8152492668622	0.5394260787031965
508.0511363636364	-0.0114343
168.03202479338844	-0.018869
181.0106951871658	0.0230257
218.96363636363637	0.19751493597381373
497.52579852579856	-0.482346
210.45454545454547	0.13489700053061632
519.6636363636363	0.11449829409740031
537.7272727272727	0.20945019054634476
571.4747474747475	-0.213153
688.0969696969697	0.10628230423572672
781.0636363636364	-0.665249
72.4289	0.166975
242.71498771498773	0.12297165719315789
771.8011363636364	-0.655958
775.78	-0.42155
64.36363636363636	1
84.9091	0.15764845794302335
600.9469696969697	-0.409666
584.2922077922078	-0.10719
557.4812834224599	-0.0785344
109.1072261072261	-0.00215152
140.36363636363637	-0.0670478
130.95187165775403	0.12735004376615447
29.555944055944057	-0.670075
149.26363636363638	0.049337
21.351660315732172	0.26793333655841023
169.30113636363637	-0.072575
182.17065390749602	0.25434748629848514
66.93435183784601	0.0827472
642.3144560357675	0.29487616194682686
415.0511363636364	-0.0797926
754.0559440559441	0
13.201556852932999	0.21656926589524406
95.6268	0.0915239
199.40711462450594	-0.30763
191.8373205741627	-0.357239
157.19696969696972	0.1813465621884338
179.5779220779221	-0.0297546
677.3636363636364	0.0326522
189.46363636363637	0.129472
686.7867132867133	-0.416465
38.90209790209791	-0.0323434
160.78468899521533	-0.219342
40.37856173677069	-0.406826
62.69696969696969	0.0766638
768.0136363636364	0.7460704479525315
841.7922077922078	0.4039916757121298
865.8636363636364	0.24322847091593724
779.8636363636364	0
863.4405594405595	-0.943939
771.3636363636364	-0.704833
777.8080808080808	-0.728082
766.3636363636364	0.46041657583943457
651.3754010695187	0.1738861319888067
792.1818181818182	0.5
680.6713286713286	0.2089421710595128
107.13286713286713	0.0198685
137.36363636363637	-0.0765427
93.81818181818181	0.2623041951517735
129.62450592885378	0.6027921907772952
606.1602465331279	0.11249255978538505
625.6713286713286	-0.377025
391.4191919191919	-0.338545
30.801136363636363	0.0565266
154.13286713286715	-0.0975428
755.1136363636364	-0.389693
410.1969696969697	0.00998292
863.3636363636364	0.5625559261560901
2.1136363636363633	-0.295167
85.43982683982684	-0.0418585
114.79220779220778	-0.0619113
177.22077922077924	0.011317777097236007
202.96363636363637	0.1470883359596213
136.59264399722417	-0.046825
861.3636363636364	-0.163486
231.4747474747475	0.30292720220471325
951.3636363636364	1
140.18264088852325	0.0232923
222.6739811912226	0.401761
255.8747474747475	0.15555928250288356
279.1969696969697	0.0858445
171.21363636363637	0.0471641
882.4545454545455	-0.068717
857.1636363636363	0.0760223
693.6636363636363	0.7367122249947947
668.6739811912225	0.1120268469151949
688.8636363636364	0.2763109774302101
683.5636363636364	0.2852232874772773
800.7636363636364	-0.5
168.7922077922078	0.0554933
178.44696969696972	-0.163817
103.76363636363637	0.0620271
112.40711462450592	0.47614280295169187
225.91135420596004	0.0029685
128.62289562289564	0.1473677456021366
264.1448863636364	0.0664975
288.02597402597405	-0.0284216
318.03030303030306	0.11625633767147361
209.15355233002293	-0.159491
747.2922077922078	-0.216
262.90909090909093	0.19346938420531548
727.6001955034213	0.3003886221947459
755.2036363636364	-0.400531
739.3251748251748	-0.741147
759.3323863636364	0.2535158759201009
764.53	0.22005937911125883
817.5454545454545	-0.393223
776.1328671328671	0.9829639694381895
757.8636363636364	-0.795167
183.77272727272728	0.24866543734763666
846.8636363636364	0.9324165007206282
713.5944055944057	-0.0885855
227.74545454545455	-0.182504
627.1969696969697	0.23727438865200803
202.70846394984326	0.17238919841702388
615.3011363636364	0.11850030058662055
708.9886363636364	0.25755169881149226
291.3823279524214	0.0889771
321.7922077922078	-0.171652
309.6761363636364	-0.149325
337.8181818181818	-0.56778
653.2207792207793	0.22437806270232727
394.0909090909091	0.1829407453245668
595.2147001934236	-0.0372243
610.0436363636363	-0.342349
673.3160173160173	0.4669668230794104
662.1818181818182	0.0823693
739.6363636363636	0.36831863360574313
540.0636363636364	-0.260265
752.4036363636363	0.34367813704503314
408.06951871657753	0.12341463102188503
733.7950089126559	0.26295946617611965
452.45454545454544	-0.206655
766.9636363636364	0.0330952
772.151	0.6103435757961635
507.8969696969697	0.3101278401455951
683.8636363636364	0.8434522771668936
755.9350649350649	-0.380976
564.6363636363636	0.1455879705307084
551.7445887445888	-0.0372483
766.8418972332016	0.17267247543952718
86.33238636363636	0.0597902
127.07792207792208	0.20268205495385042
51.40607668193874	-0.0215359
106.4688995215311	-0.0917487
75.79220779220779	0.2438200021316789
97.48863636363636	0.28128157087575145
833.8251748251748	0.283175
43.86363636363636	-0.5
51.463636363636354	0.127076
805.7242921013413	-0.754219
729.8251748251748	-0.621119
38.10437710437711	0.2941735552212199
829.0559440559441	0.47556274802780263
34.05594405594405	0.64615
831.4636363636364	0.6040321546959586
630.8636363636364	0.2951672353008665
634.0375494071146	0.16380787477973807
651.7549407114625	0.1441002011887312
813.2583732057417	-0.56051
647.5454545454545	0.0522595
675.1969696969697	0.11805836392851801
185.86363636363637	-0.0644776
199.8969696969697	-0.0696045
738.2525252525253	0.9401268475503789
700.2836363636363	-0.954833
31.343228200371055	-0.0353368
708.4469696969697	-0.100708
525.6636363636363	-0.0995139
62.497	0.2316070131852805
513.6493506493507	0.0928529
535.7482517482517	-0.035528
141.20574162679426	0.10938222496076813
526.1636363636363	0.26653333606608015
209.1818181818182	0.38661176203442227
168.42613636363637	-0.152962
179.64935064935065	-0.017097
575.9090909090909	-0.192491
752.3636363636364	0.4651341631149545
540.1414141414142	0.20110333602219183
564.4636363636364	0.038600588245752826
632.2207792207793	0.9124325124223748
119.98863636363636	-0.0395834
129.86363636363637	0.05648
621.4926686217009	0.5019408898861266
730.6969696969697	-0.172021
145.03030303030303	-0.119949
613.1328671328671	0.3286300699325079
639.6761363636364	0.3629262138191037
846.1283422459893	0.0426725
41.46363636363637	-0.704833
635.578	-0.111665
239.49288806431665	-0.133938
263.2476943346509	0.08187
84.13390663390663	0.5506225638139158
222.59893048128345	0.43802966811706506
74.03030303030303	-0.272698
744.0636363636364	0.3904597031394387
109	-0.0107935
153.48387096774195	0.0889852
196.93810444874276	-0.0754151
654.6363636363636	0.3833730368160322
729.6363636363636	0.7533505066354474
119.32218558643429	0.10482382782890949
176.68716577540107	0.28594827253235755
116.87645687645688	0.011869428375363675
129.41919191919192	0.0509789
141.53754940711462	-0.0795732
31.96167557932264	0.3331835715116955
44.74825174825175	-0.616155
89.05594405594405	-0.0539816
828.4636363636364	-0.227828
162.26363636363638	0.4336434600641871
106.06363636363636	0.0256662
467.30808080808083	-0.0945815
376.3636363636364	0.22135786490329867
403.26363636363635	-0.264243
413.8636363636364	0
154.47233201581028	-0.0378191
165.0858585858586	0.28131968269144386
239.74458874458875	-0.253818
129.22077922077924	-0.232903
178.45454545454547	-0.0525685
211.04545454545456	-0.0458679
545.4405594405595	-0.495699
712.5064935064935	0.15159993303064165
144.36363636363637	0.2785141913326276
741.2207792207793	0.2675575645891427
709.6969696969697	-0.284819
58.689723320158095	0.028004753095689502
74.51748251748252	0.022175121238012716
102.1283422459893	0.16165567193439115
206.82517482517483	-0.337383
41.072	-0.0220155
136.85012285012286	0.20451503430937773
198.1818181818182	-0.658396
160.46363636363637	0.015578238861790427
168.26363636363638	0.0923678
88.61363636363636	0.0589981
449.18506493506493	0.12692449582686777
111.15775401069519	0.18098877213087652
136.92990142387734	-0.065943
161.03030303030303	-0.163817
176.983	-0.178033
151.67316017316017	-0.0804465
493.5375494071146	0.041068286416580654
89.04545454545455	0.5640812258535814
783.1493506493507	0.6247956249411508
157.4969696969697	-0.219211
195.71596796985398	0.0540454
132.36363636363637	-0.565675
122.7564935064935	-0.199774
220.1283422459893	0.1591534247600493
109.16363636363636	-0.223218
560.6794258373205	0
109.19122257053291	0.022673660015206765
140.06363636363636	0.00530467
128.59801136363637	0.18032184388325986
51.80693533270852	-0.0703897
18.47174447174447	0.32328152264378884
77.17613636363636	-0.172936
182.27272727272728	-0.606075
94.67942583732057	-0.194609
646.53	0.45831207833049686
157.36363636363637	-0.17361
90.47902097902097	0.0812615
11.163636363636364	0.2923283603953985
24.072	-0.534509
112.0909090909091	0.16950131892286419
42.16363636363636	-0.822829
768.1328671328671	0.7951672353008674
777.7482517482517	0.5
766.3636363636364	-0.704833
642.6969696969697	-0.413755
655.9303030303031	0.2237006545731925
604.5064935064935	-0.0171325
0	-0.0360171
37.38193561013797	-0.137714
0.5944055944055933	0.0947609
8.763636363636362	0.0963616
20.601731601731604	-0.393925
754.9636363636364	-0.5
88.78299120234604	-0.147435
0.3636363636363633	-0.357716
80.42245989304813	-0.447773
99.48863636363636	-0.433952
156.69696969696972	-0.0978579
120.6017316017316	-0.181682
66.69696969696969	0.1457329996286479
88.76904176904176	0.0126222
643.0608695652173	0.3714793218150198
751.6999999999999	-0.374334
690.5272727272727	-0.270414
20.674999999999997	-0.347456
41.8	0.2186959641178001
215.40000000000003	0.17514912159593807
251.11818181818182	-0.210588
65.986	0.035549144282656854
188.24444444444447	-0.751794
93.89090909090909	0.1572264209222577
222.3	0.24322847091593724
426.12142857142857	-0.166962
720.1076923076922	0.0574816
778.5999999999999	-0.8056
411.03076923076924	-0.106298
531.6636363636363	-0.0774794
449.6666666666667	-0.233053
627.862	-0.0177817
118.97142857142858	0.0363717
423.93793103448274	-0.136331
404.9111111111111	-0.184178
592.9666666666666	-0.234464
518.2444444444444	-0.121818
422.2	-0.17432
385.3652173913044	-0.199617
621.5692307692307	-0.112221
806.5272727272727	-0.0509789
846.8	0.3690294099893744
519.0999999999999	-0.149174
529.8	-0.28964
444.25454545454545	0.3902953521920771
863.4	-0.928472
328.1225806451613	-0.156409
805.04	0.3986673533478405
436.52727272727276	0.19295567089512486
458.53684210526313	-0.312376
475.87547169811324	-0.0809271
604.6666666666666	-0.131052
419.6	-0.242648
624.3333333333333	0.15714128856638865
427.32941176470587	0.33252540331359387
632.3	-0.748859
310.8909090909091	-0.188061
323.32941176470587	-0.291752
453.7387755102041	-0.022939
698.6888888888889	-0.681406
643.8454545454545	0.3256801495071302
419.25	-0.168764
399.13548387096773	-0.282873
651.4885245901639	0.2211460232641367
419.1529411764706	-0.299502
369.8	-0.13129
183.8841121495327	-0.144566
385.8909090909091	-0.0525685
422.8434782608696	-0.380072
231.00588235294117	0.16151070975271908
458.55	-0.176003
466.8769230769231	-0.119652
443.175	-0.170167
706.2615384615384	-0.153071
87.44792263610314	-0.139006
355.90000000000003	-0.224166
811.5142857142856	0.25000000000000006
491.113	0.027160398058497078
778.6181818181818	-0.633125
98.47741935483872	-0.0115303
497.52727272727276	-0.257762
363.488	-0.221498
453.4984126984127	-0.0579503
505.1333333333334	0.3860472199731346
303.3454545454546	-0.143702
480.4309523809524	-0.344748
523.6333333333333	0.0709788
418.73010752688174	-0.0617075
200.70804597701147	0.0972944
229.37547169811324	-0.0893478
735.3	0.8266322700676475
136.3	-0.390395
354.6823529411765	-0.145674
526.9176470588235	-0.751431
757.9818181818181	-0.923616
536.1076923076922	-0.222274
609.5999999999999	-0.569758
718.1076923076922	-0.204833
464.1333333333334	-0.30689
591.8819672131148	-0.451011
146.7	0.18909227974261317
318.06470588235294	-0.0441018
371.8769230769231	-0.0724701
332.6235294117647	-0.16456
503.31162790697675	-0.000578219
515.2444444444444	-0.153842
726.862	-0.180855
451.4595744680851	-0.0775334
308.9578947368421	-0.19559
584.3	0
795.1846153846153	-0.777558
151.925	-0.19536
422.24736842105267	0.0580201
132.10000000000002	-0.832269
321.22105263157897	0.3501672875093216
399.05806451612904	-0.365604
565.8	-0.220293
577.3294117647058	-0.371758
104.41538461538461	-0.386571
282.6	0.091053
330.40000000000003	-0.151006
166.60000000000002	0.4548327646991334
180.4923076923077	-0.0694307
311.3454545454546	-0.105993
379.62608695652176	-0.120581
553.8	-0.220059
28.609523809523807	0.461037
547.8	0
214.91764705882355	-0.113138
537.0608695652173	0.039402874045961524
244	-0.0451672
526.496	0.28160703246071084
735.8	0.8919998065101323
357.1	-0.14731
579.4363636363636	0.24797257591260746
554.8	-0.0430889
517.987	0.013458930322909828
539.8	-0.191745
283.5090909090909	-0.257857
344.05	0.039583424160565546
489.8681818181819	0.15643040517794038
576.1461538461538	0.7225599136548547
85.98181818181818	-0.137414
308.52727272727276	-0.0302241
532.303	-0.128414
108.33333333333333	-0.0765308
677.7166666666666	-0.935791
73.24444444444445	0.11822806130611493
515.6999999999999	-0.229119
629.3	-0.160481
35.83164556962025	-0.0631279
485.41538461538465	0
539.6148148148147	-0.0721479
601.5755102040816	-0.282176
221.87142857142857	-0.0197367
98.10000000000001	-0.204833
242.1478260869565	0.053709542231172296
0	-0.35508
263.95384615384614	-0.0854072
649.5999999999999	0.1652493405385679
581.7772727272727	-0.283542
34.107692307692304	-0.0437952
354.22857142857146	0.12471735843518356
622.2210526315789	0.8468079780016979
313.4666666666667	0.6736873983020969
668.1333333333333	0.6820112850733281
729.7230769230769	0.8365141310933905
286.8	0.0572891
659.9666666666666	0.765964
454.3090909090909	-0.376607
635.903	0.5001405341569545
644.6666666666666	0.21126239285540854
652.1333333333333	-0.353788
702.5	-0.297916
764.1529411764706	-0.422021
593.2256756756756	-0.219328
618.9052631578946	-0.0149842
484.67179487179493	0.14038139138031164
773.3357142857143	-0.606991
331.4666666666667	-0.294454
234.0857142857143	-0.057811
388.4190476190476	-0.320674
212.64	-0.00339771
350.8	0.4311366287013419
664.8526315789474	0.5527958208770031
474.17037037037034	-0.135292
690.8555555555555	0.8790496993926807
144.8	0.23013147569445916
459.09999999999997	-0.0442756
570.7137931034482	-0.261106
197.988	0.33060578399576684
630.1684210526315	-0.725563
484.0692307692307	0.335107
558.7285714285714	0.4265843591030926
449.3454545454546	-0.450062
347.7695290858726	-0.104511
765.3263157894736	-0.509643
428.74444444444447	-0.301612
216.69285714285718	-0.0136062
382.4666666666667	-0.417048
265.3	-0.127347
691.5619047619048	0.7300108885479926
736.8909090909091	-0.495579
182.28148148148148	-0.283596
533.2444444444444	-0.0954486
245.60000000000002	-0.0451672
134.21666666666664	0.19078176209937178
154.3744680851064	0.0697418
420.05	-0.328129
546.3098039215686	0.072824
525.3454545454545	-0.622506
389.93333333333334	-0.53457
169.85000000000002	-0.202069
721.0941176470587	0.7335285482824432
373.8909090909091	-0.100241
381.8909090909091	-0.100336
500.77058823529416	-0.221393
524.8	0.2602645014777477
598.5179487179487	-0.288286
671.7090909090908	-0.188061
755.5272727272727	-0.985541
305.8434782608696	-0.293075
505.33846153846156	-0.318817
789.6999999999999	-0.0854236
357.2237288135593	-0.00366837
495.46666666666664	-0.094445
516.2363636363635	-0.102224
103.8582191780822	-0.119233
319.91764705882355	-0.209145
336.8181818181818	-0.322653
728.6823529411764	-0.736489
493.3	-0.282844
67.3	0.2763109774302101
333.68	-0.0248543
647.3	-0.295167
741.7090909090908	0.8524163823495667
31.396491228070175	-0.762955
48.8	-0.0466373
656.2615384615384	0.5985733147742909
674.7166666666666	0.6483590360585483
756.5	-0.947071
465.19130434782613	-0.50239
264.9243523316062	-0.127307
476.9052631578947	-0.110912
569.5	-0.235508
456.2	-0.21957
632.8	0.2476595283101745
824.1999999999999	-0.17093
547.05	-0.125666
612.4190476190475	-0.325275
19.37777777777778	-0.166101
42.8	0.1316813663942569
788.6999999999999	0.896579
230.20909090909095	0.00639801
284.17704918032786	-0.285365
752.0727272727272	0.29074654889675944
188.93636363636364	-0.43288
661.3499999999999	-0.851886
173.35555555555555	-0.0254512
217.18095238095242	-0.457339
731.6181818181818	-0.730842
209.60000000000002	0.036017076071651326
265.1333333333333	-0.458459
616.411	-0.35764
177.86285714285714	0.0892375
202.25454545454545	-0.197111
270.6	0.7819119906875953
255.90000000000003	-0.201722
131.4387434554974	-0.179981
785.4206896551724	-0.637332
562.5222222222221	0.0441051
626.5777777777778	-0.29462
375.64507042253524	-0.136715
585.1917525773196	-0.432552
601.2761904761904	-0.280638
89.82439024390244	-0.193367
684.0666666666666	0.3595682098024837
550.7722222222221	-0.131802
574.7444444444444	0.5114313663719349
632.5340425531914	0.16223886075467273
708.3	-0.0779791
42.87142857142857	0.0357039
59.323809523809516	0.2015701615840328
659.612	0.9195083622677657
599.791	-0.193681
349.837	-0.242032
574.4470588235293	-0.458251
556.8	-0.0985815
713.895	-0.0528634
565.2166666666666	0.031568714543639215
531.227	-0.192699
121.64615384615384	-0.387094
683.3	-0.561131
556.3238095238095	-0.224778
585.0777777777778	-0.839382
334.3	-0.283656
787.8	0.49401660528068825
351.37142857142857	-0.156959
570.4363636363636	-0.0530647
341.2	-0.232178
657.0857142857143	0.5
579.8	-0.212723
796.8	0.7023936562231241
500.05	0.39997687996714787
667.55	0.16390839055155765
647.6421052631579	-0.469341
685.8666666666667	-0.247025
715.3454545454545	0.20483276469913356
317.1703703703704	0.0887373
597.4785714285714	-0.243651
104.14999999999999	-0.14956
154.05	-0.2232
740.0307692307692	-0.125666
136.0542372881356	0.016072370608021476
781.1333333333333	-0.00996469
472.1379790940767	-0.0380345
301.1508771929825	-0.0815809
319.8	-0.248202
618.3454545454545	-0.0855746
790.7166666666666	0.0835024
868.0999999999999	-0.114498
72.85000000000001	0.12175447103823675
279.23939393939395	-0.412758
100.52727272727272	0.31960448727306395
579.4020408163265	-0.0943467
81.13333333333334	0.0390997
629.4071428571428	-0.0442862
666.7210526315789	0.0369083
874.8	0.631578
2.184615384615384	0.33176425871143406
640.0999999999999	0.0995139
646.5999999999999	-0.793913
436.90000000000003	-0.325952
251.425	-0.374898
98.32000000000001	-0.12502
473.3	0.12353530250883718
610.9	-0.534839
32.76456256921372	-0.0201769
125.49999999999999	-0.406184
444.71525423728815	-0.0276313
634.6974358974359	-0.505083
425.425	0.0934559
624.6333333333333	-0.0622615
693	-0.22971
869.6292682926829	-0.281155
562.2545454545455	-0.735263
610.7215686274509	-0.441411
649.8	0.9320216027254649
446.76153846153846	0.14483864894904733
162.05	0.8206908649190132
599.848	0.00703074
741.9818181818181	-0.581227
123.63333333333334	-0.0883126
86.41250000000001	-0.061018
839.0222222222221	0.041655433210854374
54.568	0.14988569641334046
139.86451612903227	-0.19144
647.4764705882352	0.5860696996754713
157.8	-0.207244
665.8833333333333	-0.553891
179.4470588235294	0.36344825491279886
554.661	-0.147836
152.2090909090909	0.062383233513112715
414.93333333333334	-0.162527
404.8454545454546	-0.22452
396.3	0.0779791
494.89433962264155	0.0189451
460.46666666666664	0.18946707321714953
876.3	1
489.8769230769231	-0.209307
675.487	-0.0349974
684.0727272727272	-0.251467
822.05	-0.66503
445.7166666666667	-0.314882
477.71666666666664	-0.221989
877.56	0.5271603980584971
763.4842105263158	0.27636055114142505
718.6717948717949	-0.132814
176.7090909090909	0.0300659
133.326	0.00132027
730.6333333333333	0.17743582731484386
808.7090909090908	0.3150357596064074
116.71666666666665	-0.266457
109.37142857142858	-0.199781
69.27058823529411	0.298737
80.05	-0.201443
682.2333333333332	0.015679893318873966
828.3	-0.141896
101.3	-0.263831
757.1846153846153	-0.839111
445.9818181818182	-0.522026
631.05	0.176754
656.4363636363636	-0.658947
663.2545454545455	-0.0218106
620.4764705882352	0.9089436808612938
727.8833333333333	0.8459090943246953
612.2545454545455	-0.0903345
646.7230769230769	0.7251619022568516
675.9666666666666	0.16819827653826866
694.6888888888889	0.9880081307980025
453.9666666666667	-0.652443
609.6490566037735	0.45906676581556394
686.377	-0.393265
718.4086956521738	-0.232368
656.6461538461538	-0.611423
437.5692307692308	-0.301133
798.9666666666666	0.7332622916434263
633.362	-0.00022428
595.9170212765957	-0.0328831
642.0222222222221	0.5140339828423309
788.1999999999999	0.6657497781904117
528.2855072463767	-0.0957371
685.1333333333333	0.28095665446646556
662.4086956521738	0.5041690598483001
709.987	0.0223498
131.8	-0.0434493
765.3	0.6024163823495667
427.40000000000003	0.16510953165936962
733.8	0.3690294099893744
55.75	0.5258744190240703
82.92	-0.26328
93.2375	-0.30119
676.8	0.7627256113479919
738.9538461538461	0.20483276469913342
492.37142857142857	-0.238524
782.394	0.5656806667866667
560.3	-0.358537
759.6571428571428	-0.0739928
671.8714285714285	0.601496
156.38333333333333	-0.0898441
805.1703703703703	-0.356574
862.6999999999999	-0.704272
790.2615384615384	-0.721589
833.4	1
402.1	-0.230204
140.86914893617023	-0.166307
249.36666666666667	-0.103078
326.3454545454546	-0.67854
699.0962962962963	-0.262485
565.0619047619048	-0.0396308
208.88333333333333	-0.127264
510.96666666666664	-0.0182561
749.0173913043478	-0.717055
184.44444444444446	0.052036730152025305
540.9717171717172	-0.394584
270.31666666666666	-0.153045
471.8	0.31704316088140744
680.8	0.3375065203525168
486.3	0.0779791
772.4153846153846	-0.5
831.8	0.7048327646991336
460.95	-0.258166
675.1333333333333	0.9348405657974551
105.52727272727272	-0.216992
405.8813953488372	-0.138767
488.53684210526313	-0.0255822
73.93636363636362	0.0228701
441.9818181818182	0.0630792
502.55757575757576	-0.167343
246.70909090909095	-0.258601
429.5857142857143	-0.303461
114.21860465116278	-0.0931861
222.425	-0.0819637
252.89090909090908	0.0488745
357.2704797047971	-0.178442
798.2827586206896	-0.909424
207.8	-0.0788381
177.83846153846156	0.14429773174453833
635.3531914893616	-0.00115948
404.6958333333333	-0.245205
542.2615384615384	-0.217495
480.6484848484849	-0.0913063
523.6684210526315	-0.212085
691.9538461538461	0.0454457
710.4470588235293	-0.160251
815.4153846153846	-0.0911405
729.2285714285714	-0.745214
555.706	-0.153893
510.4428571428571	0.35683706875367377
715.3909090909091	-0.554073
860.9666666666666	-0.260378
558.3668103448275	-0.171753
529.7285714285714	-0.279061
761.68	0.5189258170592583
891.9538461538461	0.1794851914160117
451.12	-0.174393
669.1108108108108	0.9604398578426978
48.37142857142857	0.34568276585449736
426.27222222222224	0.2720978510184978
508.0222222222222	-0.388942
484.26153846153846	-0.19674
10.61395348837209	0.7147767125227227
305.83846153846156	0.021154151693489786
518.112	-0.504188
276.18461538461537	0.17671882937662864
38.10909090909091	0.13698824976767207
55.637837837837836	0.0683294
91.54074074074073	-0.15619
401.2	-0.282652
693.487	0.3481151592110775
458.22857142857146	-0.140225
700.55	0.3482006038814082
295.0857142857143	-0.0687079
481.8	-0.368983
707.035	0.361017
98.50238095238096	-0.176154
494.2545454545455	-0.0218106
631.8243902439024	0.5662668735342431
781.3	-0.295167
826.6999999999999	0.2871286407997418
83.15714285714286	-0.0711111
119.425	0.0728691
616.5647058823529	0.845645
128.22307692307692	-0.0082953
734.612	0.053740863513352756
438.60645161290324	-0.212469
606.366	-0.251556
796.4428571428571	0.139209
807.5	-0.0446428
144.37142857142857	0.0563123
302.0903225806452	-0.392167
891.9428571428571	-0.54215
120.737	0.30917017525597923
191.91764705882355	-0.0515243
582.6979591836734	-0.207272
651.2833333333333	0.3116523786412007
730.8909090909091	-0.24708
397.1488372093023	0.3496092324437179
671.0727272727272	-0.351183
822.5333333333333	-0.769869
484.49230769230775	-0.0222233
843	-0.0317255
272.50967741935483	-0.191741
286.03333333333336	0.0244239
239.43291139240506	-0.198677
389.74736842105267	-0.35474
715.8444444444444	0.7437544321938694
223.64210526315793	0.0980562
476.25000000000006	-0.170554
737.3454545454545	-0.308286
52.855555555555554	0.029089277043353626
140.14057971014495	0.00789357
207.77402597402596	-0.0224432
789.4969696969697	-0.674292
79.12484076433121	0.1191839994879702
176.9711711711712	0.075402
253.26153846153846	-0.0140931
102.8340909090909	-0.183191
378.3652173913044	0.039326
615.675	-0.306386
359.51428571428573	-0.107775
672.6888888888889	-0.184929
594.8	-0.118961
853.4749999999999	0.33331896222430657
118.52727272727272	0.0376954
563.7354838709676	-0.513608
736.4486486486486	-0.165926
578.7772727272727	-0.179497
835.5333333333333	0.0367414
706.4428571428571	0.6479461572273644
332.4470588235294	-0.406609
598.1076923076922	0.20483276469913342
885.5692307692307	-0.621609
511.8	-0.157499
717.9724137931034	-0.402636
501.39090909090913	-0.185712
641.8714285714285	0.2520765494819783
422.1529411764706	0.062833
476.7333333333333	-0.329206
487.18461538461537	-0.108772
747.4363636363636	-0.267097
815.925	-0.462311
629.8	0.14146302812150902
290.89	0.0640956
651.7444444444444	0.23464305650409387
264.0872340425532	-0.0638546
211.9818181818182	0.13618325448149604
752.7230769230769	0.2688076813927336
127.71216834400731	-0.0345597
588.5999999999999	0.0360775
65.5	-0.150469
206.65840707964605	-0.044909
463.34999999999997	-0.18614
578.9538461538461	-0.387094
25.65714285714286	0.23247309519560028
33.514285714285705	0.2580961568357412
229.70909090909095	-0.832548
570.4190476190475	0.22662360314263663
594.7444444444444	-0.17678
657.4666666666666	0.1727212202772899
777.2545454545455	-0.598247
558.2615384615384	-0.44513
237.83225806451617	0.015382346637542578
724.7090909090908	0.40966552939826684
833.5272727272727	0.8186962213090068
44.4875	-0.363897
851.877	0.1487825192736994
20.224999999999994	-0.522455
685.0666666666666	0.2665793452421854
660.6999999999999	-0.948828
741.5	-0.565379
781.8833333333333	-0.89126
809.1529411764706	-0.903921
185.13333333333333	0.0916909
634.6571428571428	-0.117674
701.9	0.8034142737272275
765.8	0.9344597326070904
728.7090909090908	0.42801344392170476
734.5	-0.872924
751.3294117647058	-0.84862
623.958	-0.138157
671	-0.523829
797.1999999999999	-0.383125
815.1478260869565	-0.967226
856.6333333333333	-0.394863
597.0068965517241	-0.384851
641.2166666666666	0.31612003465648647
724.5272727272727	0.44100191513247156
469.72857142857146	-0.39705
751.7285714285714	-0.517739
774.3454545454545	-0.597364
743.5692307692307	0.0198685
336.8	0
406.613	-0.347109
326.1636363636364	-0.29209
710.9818181818181	-0.894192
840.877	0.2560051343703371
753.0727272727272	0.3833730368160322
589.1846153846153	-0.0560614
741	-0.831735
794.4363636363636	0.9321582867973557
448.1529411764706	-0.109532
719.0727272727272	0.0987383
303.4190476190476	0.9190815180149586
527.1521126760563	-0.204764
182.56923076923078	0.14031516113387643
251.863	0.21354780512299001
295.238	0.2927840518583826
609.1181818181818	-0.213698
236.66206896551728	0.0874199
260.7166666666667	0.20280390479786242
432.8731707317073	-0.282866
819.8	0.8334353368397258
595.8454545454545	-0.260373
651.4666666666666	0.39758361765043326
673.175	-0.616032
876.175	-0.493894
359.05	-0.311004
373.06666666666666	-0.192819
618.9904761904761	-0.0197573
814.9	0.024205416699146092
414.99298245614034	-0.139341
83.3	-0.0610481
116.91111111111111	-0.0947543
508.6571428571429	-0.00782572
580.7411764705882	-0.271632
682.1333333333333	0.8222066434673437
499.8	0.0824747
108.25454545454546	-0.0218106
489.9578947368421	-0.0568278
666.1846153846153	0.16265811456728516
790.175	0.35594157387657016
566.4	-0.0740839
876.0857142857143	-0.993505
558.4944444444444	-0.0806985
816.7090909090908	0.6786732428894401
843.737	0.7179356388756528
737.1421052631579	0.6200949519233024
15.585714285714289	0.5
375.2117647058824	0.0084796
386.95384615384614	-0.227169
760.3384615384615	0.8896427922032777
245.60000000000002	0.340986
344.9666666666667	-0.221914
355.5857142857143	-0.773131
31.642105263157887	0.5847506594614319
195.71525423728815	0.0836711
310.05	0.25304302284022895
727.8526315789474	-0.225799
800.55	-0.643702
5.864516129032253	-0.15742
20.186666666666667	-0.16145
765.1999999999999	0.36420025121990807
439.9428571428572	-0.900171
717.9666666666666	0.1921793815972775
263.22857142857146	0.11398618945918274
868.8	1
36.39999999999999	0.25267481003243525
145.738	-0.00142181
825.3	0.7304723305746225
535.104	-0.00777885
847.4	0.6256659163780023
605.1389830508474	-0.0142379
527.0272727272727	-0.353105
710.0727272727272	0.5751992020507459
788.0957746478873	-0.754638
856.7199999999999	-0.632214
802.55	-0.831096
754.8666666666667	-0.824581
590.4428571428571	-0.378785
736.035	-0.74767
53.345454545454544	-0.233262
73.0987	0.013235548495995631
570.0930232558139	-0.129494
551.1076923076922	0.5036585732086867
93.2	0.33618263515032515
106.91764705882353	-0.231157
543.7166666666666	-0.383011
[truncated: 11,412 more rows]

## Sheet: Figure 1C Orientation Plot Data
12 HOUR			24 HOUR			48 HOUR			72 HOUR
depth	orientation		depth	orientation		depth	orientation		depth	orientation
162.44940534217199	-0.0500634		441.2007168458781	-0.0439287		257.3614543726236	-0.103125		188.7719298245614	0.0396645
185.9604153147307	0.026624058335671056		472.9951612903226	-0.396321		303.53770876826724	0.0662383		160.04301075268816	-0.10027
187.09523356483686	-0.440021		203.85568760611207	1		376.8804530201342	-0.0167012		694.1666666666666	-0.345422
323.8645484949833	-0.0146927		456.97849462365593	-0.0601525		419.50201612903226	0.13564666641309517		784.7435897435897	0.610647
344.49275362318843	0.6924082979029066		479.2165898617511	-0.960891		652.438	-0.0303839		773.8484848484848	0.176863
263.8816425120773	0.0827618		299.40588363795234	0.33017739168782306		668.844	-0.986759		785.3333333333333	0.778462
231.7654808959157	0.3918099219316322		458.9451612903225	-0.489541		477.8055981595092	0.15182522091433584		622.0579710144928	-0.0147488
171.95511921458626	-0.18373		505.0951612903226	0.6102516589034438		697.5803571428571	-0.960417		630.6666666666666	0.2697068800546666
315.9799331103679	-0.795167		241.6451612903226	-0.398986		852.038	0.5223009760856169		855.5666666666666	0.9145763819509656
130.3554987212276	0.6559582607547387		261.277	0.4138878865388199		677.859	-0.521745		658.5238095238095	-0.0283827
210.82608695652175	-0.850041		414.99810246679317	-0.0322911		688.5244565217391	-0.0834353		708.7575757575758	0.367806
159.46023329798516	-0.536896		246.06182795698928	0.547777		323.85855263157896	-0.146868		618.4666666666666	0.0379812
301.17902813299236	-0.363848		346.83834310850443	0.0567664		332.7708333333333	0.10024117780739597		718.75	0.8953680393741176
316.6521739130435	0.6173325341856931		492.3451612903226	0.9754057130695589		497.6842532467532	-0.428816		731.8666666666667	0
122.62608695652175	-0.542573		320.552	-0.225824		509.3422619047619	-0.253902		631.2916666666666	0.23677712698085945
230.12697191227397	0.9124467285423872		368.5213389484652	0.058711812722698875		364.40524193548384	0.26518970363932415		640.0952380952381	0.4039916757121298
287.84898771988054	0.6643295213562471		228.29222011385198	0.7499999999999999		730.587	-0.415226		593.7380952380952	-0.385948
344.49796195652175	0.238681		243.50562640660164	0.6442887370247169		621.938	-0.0395834		653.8541666666666	0.0574384
138.67053140096618	0.00421498		427.3859020310633	0.0428016		386.6682692307692	-0.0664839		665.4545454545454	-0.293217
299.5594202898551	0.9926073715730677		443.14516129032256	0.9873815318627945		629.388	0.0889747		737.6666666666666	-0.704833
221.0594202898551	-0.182763		485.57619577308117	-0.584501		226.838	-0.718821		751.1282051282051	-0.233262
315.32608695652175	0.6924497083995348		330.2149154355484	0.031541071668425506		563.7790492957746	0.28897017501110644		788.8666666666667	0.18575024158495693
201.85887384176766	0.00175781		455.9178885630498	0.45780753684115866		641.1471774193549	0.056041652910586714		151.6799557032115	-0.0474257
216.7876254180602	0.9685846315595945		238.9929873772791	-0.861934		347.19221698113205	0.020575660938206553		49.46666666666667	0.0616139
132.93478260869563	-0.88405		420.51170264370603	0.0398199		377.738	0.00646226		100.76666666666667	-0.0669032
35.61396574440052	-0.86104		252.4872665534805	-0.406585		822.438	0.6524111693959761		77.73333333333333	0.037492319700233444
309.4326443335709	-0.12038		482.9354838709677	0.8366241686792257		654.3529929577464	0.8679283491878628		89.02380952380953	0.1333241002334356
201.74478614351364	-0.501054		385.22208436724566	-0.566946		633.3322368421053	0.288516		40.602150537634415	-0.203509
249.22002635046113	0.6432492024463171		472.64516129032256	0.38401178446082734		802.5486111111111	-0.373361		804.9444444444445	0.8047295963489336
148.51029748283753	0.9664060183248356		446.64516129032256	-0.137715		769.7102272727273	-0.714488		817.3030303030303	-0.719462
47.79667519181585	0.0678524		497.2258064516129	-0.958883		730.0257352941177	-0.831426		720.14	-0.35516
143.77608695652174	-0.623353		479.6051612903226	-0.561058		721.3298076923077	-0.746209		761.5128205128204	-0.67137
187.82608695652175	-0.481297		443.2360703812317	0.046039705254638325		786.438	0.16524934053856793		750.4942528735631	0.5801781274229775
241.82608695652175	0.35241638234956674		269.02016129032256	-0.560779		842.6041666666666	-0.879286		669.6085271317829	-0.22952
310.32608695652175	-0.343902		421.4844470046082	-0.393621		748.2963235294118	-0.443921		21.36666666666667	0.00530467
151.2705314009662	0.9176821002314314		256.9951612903226	0.6042293564009767		703.1682692307693	-0.932103		767.6212121212121	0.1730389871882956
331.2200263504611	0.0429985		472.4229390681004	0.6133754379862464		548.7523148148148	0.1289581747454387		807.0666666666666	0.8565500445878375
121.13377926421406	-0.756241		487.3118279569892	0.8925111472529013		516.6983695652174	0.0405163		396.81481481481484	-0.367991
147.28222730739895	0.7580556370999062		427.88891129032254	0.00474663		623.085	-0.0613575		549.2753623188405	0.10235675142366561
157.92132505175982	-0.553075		257.56516129032264	0.5		728.4004629629629	-0.458454		735.5999999999999	0.9059061386189374
251.78994237820848	-0.163415		245.38045540796966	0.911659		693.6266891891892	0.0847448		765.2666666666667	0
39.352402745995406	-0.607914		439.56334310850434	-0.0430673		214.72782258064515	0.5925898822570784		389.17412935323387	-0.155493
232.04347826086956	0.0371867		493.258	0.6785414649901844		304.2708333333333	0.10831602077179606		806.8771929824561	-0.572101
316.0927536231884	-0.341073		481.1757735352205	0.5921976547456715		753.562	0.45808372756246213		23.703703703703706	-0.384911
226.6057479734709	-0.762546		472.11182795698926	-0.105785		335.9473039215686	0.37382963412060183		332.0634920634921	-0.0384676
213.22169135212613	0.14914558498809066		376.8512423714037	0.8635377016387807		567.8184523809524	-0.078117		360.2666666666667	0.11382339598505616
195.30169671261933	0.00398407		261.04516129032254	0.7687025592412767		785.438	-0.954491		300.3137254901961	-0.153755
254.68322981366458	0.6621604103758413		216.6754643206256	-0.26321		791.9708333333333	0.8440417392452613		791.9710144927536	0.15766705178093762
274.2138420585626	-0.161911		299.04838709677415	-0.122182		203.11607142857142	-0.602352		290.2291666666667	0.037405118482553346
122.22278117139776	0.5531662587987386		245.81182795698928	-0.890511		221.48295454545453	0.076935		829.3666666666667	0.6708480308396202
299.90301003344484	0.8737923387638332		269.574	0.144795		260.8481529209622	-0.0770218		374.9607843137255	-0.0358307
182.1427536231884	-0.765718		456.17849462365587	-0.49929		566.688	-0.0841428		799.9393939393939	-0.033975
106.26086956521739	-0.935154		227.93682795698928	-0.399025		855.663	-0.767257		775.2380952380952	-0.706243
289.4260869565218	0.869588		279.9308755760369	-0.202394		194.62083333333334	0.7054557303286481		678.9791666666666	-0.515094
148.99047051816558	0.670731		338.368	0.4704061170436436		369.9347972972973	0.0712895		554.3589743589744	0.0822443
221.88491048593352	0.591553		266.1906158357772	0.4792964170931152		435.9246794871795	0.10446520759651776		77.86666666666667	-0.560375
239.31389183457054	0.0247648		355.2007168458781	-0.974757		747.2102272727273	-0.512198		164.86666666666665	-0.0211893
233.91597459697118	0.3002989911154138		248.49131513647646	-0.846929		866.2232142857143	-0.5		140.77777777777777	-0.436
206.74197480698905	0.019875753536940384		218.40516129032258	-0.0296395		460.0486111111111	-0.501596		152.39393939393938	-0.033975
167.13196930946293	-0.885001		423.11391129032256	0.9117655454721552		815.0089285714286	0.15173074306537326		162.75757575757575	0.3668750612523435
67.14187643020595	0.47616763421592206		155.31182795698928	-0.0154211		784.1597222222222	-0.0737193		93.05128205128206	0.6347178022800077
308.12238325281805	0.9770803654925222		241.91788856304984	0.44100191513247156		482.938	0.327679		110.71505376344088	0.0019191
140.31789023521026	-0.9078		391.59252971137516	-0.565877		475.21022727272725	0.2792325183518879		822.0196078431372	0.0222233
297.70108695652175	0.5948150661387219		292.29733520336606	-0.223252		692.812	0.48980125144141284		192.5887445887446	-0.6434
253.4576659038902	-0.983691		486.4229390681004	-0.655796		492.8465909090909	0.2861538454290405		476.9607843137255	0.1295297868985696
204.24885118416404	0.6483594880280648		373.5925297113753	0.25544782683067596		702.562	0.6393176869347235		769.8431372549019	-0.05481
190.51180124223606	-0.0201831		240.7451612903226	-0.815294		454.438	-0.0639753		462.56666666666666	0.0669032
241.99589827727647	0.30735258608623106		434.1094470046082	0.5406300261729087		504.438	-0.113455		910.8541666666666	0
262.612	-0.403744		420.3118279569892	0.2081046628689547		772.0826612903226	0.30782061840272257		757.0666666666666	0.8855017059025997
224.8816425120773	-0.232276		281.7451612903226	0.6040321546959586		792.1517857142857	-0.273383		414.80952380952385	-0.0811657
159.0294767870302	-0.547235		460.64516129032256	-0.0151462		639.7410714285714	-0.269929		476.6666666666667	0
118.3787185354691	0.895875		435.25230414746545	0.39275030653208837		690.7946428571429	0.356927		398.0144927536232	-0.106096
151.3594202898551	-0.82686		398.24388740497227	-0.108323		757.9759615384615	0.7719177012724311		278.8364779874214	0.0807015
200.78554641598123	-0.548285		450.4229390681004	-0.86957		767.7803571428572	0.7305214406982226		352.3541666666667	0.10520183928906306
141.45108695652175	-0.712203		281.21533672891906	-0.268578		705.3070652173913	-0.442817		897.5666666666666	0.8566887416972224
261.02979066022544	0.6739947486618456		495.4451612903225	0.15472714468735713		654.5446428571429	0		245.05128205128202	-0.217423
177.609	0.7517695555847932		298.1816419770179	0.9906254915771668		674.8355392156863	-0.8509		453.06666666666666	-0.151006
161.46245059288538	-0.957002		243.2840501792115	0.32043580897505497		803.317	0.38089747415428343		214.27380952380952	0.41728657816853265
27.93214756258233	-0.227855		461.808	-0.205302		548.2133620689655	0.2968322937503449		297.2666666666667	-0.295167
322.50050556117293	0.7511964231805827		426.4229390681004	0.00603434		757.5257352941177	0.0508743		315.33333333333337	-0.048059
283.15942028985506	-0.0238713		261.54941660947156	-0.995996		281.68271422060167	0.0469806		144.2549019607843	-0.0269317
297.20703933747416	0.0733524		248.5880184331797	0.6424292522367572		568.938	0.179511		177.47086247086247	0.1456707566644324
220.875	-0.707444		456.64516129032256	0.2261713703954499		661.5708333333333	0.3463308927858957		810	-0.528197
293.6722408026756	-0.0180408		146.88325652841783	0.2863682821294113		216.97916666666666	-0.164232		738	0.5934796257265121
239.42608695652177	-0.31797		268.22301596160287	0.011765962676971952		851.638	0.7437419041839616		0	-0.210417
98.64187643020595	-0.303593		317.86283723140275	0.00881568		713.6537162162163	0.20397985614121533		208.16666666666666	0.26323130253838717
309.84	-0.372671		425.2605459057072	0.16700171701747504		646.4490606936416	-0.82812		781.2380952380952	0.9838286787435124
277.4260869565218	-0.287962		486.89516129032256	0.7862775807884123		692.2708333333334	0.10463196062588247		801.4358974358973	0.15035950558856492
235.46401799100448	-0.244292		354.88127240143365	-0.432311		618.0738636363636	0.13547207855554824		792.0416666666666	0.2188036127406492
255.3594202898551	-0.885653		447.0701612903225	0.0959535		699.7451923076923	0.19790521836497577		458.6260575296109	-0.0612761
99.38164251207728	-0.251887		405.7729568174791	-0.386304		222.22697368421052	-0.752868		490.4421768707483	-0.353638
301.7185600748013	-0.713061		476.08266129032256	0.725784		593.8201086956522	0.2798508733261742		506.12820512820514	0.035467577441735884
314.57608695652175	-0.367988		435.5340501792115	-0.207244		691.337	-0.730444		525.8967551622419	0.080986
249.11180124223603	-0.70521		108.12903225806451	-0.978214		748.3505434782609	0.23981755830032178		62.616666666666674	-0.0664978
237.3689440993789	-0.648403		217.20398481973436	0.8871126895568875		607.312	-0.42264		221.72072072072072	0.041353
253.04713958810072	-0.749978		266.52016129032256	-0.640637		737.3660714285714	0.2683941195256192		36.299019607843135	-0.169002
287.5306324110672	0.3995196980611068		427.9972739663789	0.6833545166225713		721.5327380952381	-0.887588		173.27536231884056	0.13920359832564463
156.07608695652175	-0.465064		443.32440657334143	0.17688025593321552		448.50416666666666	0.3682821435074555		192.42857142857142	0.21420195793592944
136.78835110746513	-0.387535		456.74039938556064	0.6092124118866433		758.7041666666667	0.5859924342523243		721.561	-0.493995
215.83499716899604	0.0958362		463.6808755760369	0.8927677420194811		771.0208333333334	0.7886530302401207		743.8333333333333	-0.630405
290.0533596837945	0.2275576031727852		418.39516129032256	0.056619454722376054		780.6335784313726	-0.41685		757.4358974358973	-0.347884
157.99500587544065	-0.250174		491.7894911872298	-0.510376		335.25892857142856	0.4411269625416167		54.91666666666667	0.17600285396088133
305.15942028985506	-0.472542		432.69779286926996	0.8891400481228457		401.02340308370043	-0.0360096		832.3809523809523	0.8937176957642733
270.14608695652174	-0.724628		423.4507168458781	0.5269128328128727		459.89204545454544	-0.0913114		203.18518518518516	0.13112483481498813
285.8927536231884	-0.179708		439.9293718166383	-0.501511		545.3652978339351	0.018839474777759897		53.992753623188406	0.0388993
209.32608695652175	-0.579977		222.4294750158128	0.5126690335120424		437.00892857142856	-0.124184		81.12820512820514	0.0774194
262.57608695652175	0.23837071138669083		345.20330082520627	0.2602239178957065		713.5144230769231	-0.94693		40.866666666666674	-0.0451672
182.78565568967537	-0.157488		499.68024900962075	0.8171040978802759		801.016	-0.913867		26.71505376344086	-0.455749
289.15942028985506	0.11462177371344107		243.17849462365595	-0.72239		837.7347972972973	0.3878996281517751		818.8888888888888	-0.544208
251.0599579242637	-0.980894		266.5938792390406	-0.851585		573.158	-0.196345		751.1794871794872	-0.364579
300.3001129305477	-0.761589		152.56621392190155	-0.389118		789.325	0.8227538521631508		41.391666666666666	-0.17439
213.77730646871686	-0.374913		447.52016129032256	-0.711781		754.3465909090909	0.832548		729.1666666666666	-0.645302
247.2619843924192	0.0758646		469.94950911640956	-0.769677		778.625	-0.91095		31.277777777777782	-0.495376
288.40673211781206	-0.266579		480.5499231950845	0.8736188582463993		47.4375	-0.6924		816.3666666666667	0.11449829409740035
242.04977116704805	-0.142836		374.92721257237383	0.0982936		751.5409482758621	-0.0491666		889.8974358974359	0.4514956390347956
318.3446054750403	-0.72582		439.277	0.0711673		549.871	-0.525484		912.8666666666667	0.7397354985222522
120.94770857814335	-0.954179		499.11182795698926	0.9174722637582434		759.7600806451613	0.5375409504066001		18.966666666666665	-0.138064
178.05779427359494	0.7032036498967301		238.28618693134823	-0.147117		576.3294803600654	0.0883079		818.5666666666666	0.9503856105532279
311.32608695652175	-0.913692		277.04516129032254	0.8279791303773694		840.438	0.18260377185204182		760.1282051282051	0.9384988745670035
240.9888776541962	-0.964406		488.62953629032256	-0.736355		717.3819444444445	-0.457946		191.2897822445561	0.11636270889700571
231.13220940550133	-0.511279		281.7880184331798	0.040846551999402014		797.8920454545455	-0.985541		73.09166666666667	0.10337226502027722
282.96497584541066	-0.0139136		342.9194470046083	-0.0432469		628.5	0.4320576902357896		90.03153153153154	-0.0270208
318.63561076604555	0.4683525514117681		469.0662139219015	-0.221064		326.968	0.740562		41.03333333333333	0.00394699
306.29751552795034	0.29997937106190087		447.2377538829152	0.8819060928688951		840.4809782608696	0.0521803		60.92753623188406	-0.0822069
35.064182194616976	0.3440417392452614		263.1586748038361	0.8492258830284495		670.6792582417582	-0.447851		814.8333333333333	0.22005937911125883
239.92608695652177	0.6495876408226051		387.39516129032256	0.0602452		691.6326219512196	0.11145642560925417		196.06666666666666	-0.508799
296.4260869565218	0.27818075758259275		274.50956806998363	0.3869834493587505		641.901	-0.16302		276.4666666666667	0.07108
280.133	0.4932078322667939		463.79516129032254	-0.260481		749.7904411764706	-0.340334		25.20567375886525	-0.251256
226.18799171842653	-0.238681		493.6759305210918	-0.727338		778.375	0.20483276469913345		802.314	0.9458198614352569
147.42608695652177	0.17093002438590318		502.97849462365593	0.7848193411380516		730.5565476190476	-0.720858		185.64492753623188	0.11363678790786565
74.7208	-0.14245		285.9970131421744	-0.0587459		775.3949468085107	0.4407987818568026		286.219	-0.456879
128.37154150197625	-0.84077		369.7880184331798	-0.25069		653.8819444444445	-0.501574		921.9666666666666	0.7852232874772773
168.54037267080747	0.7660039244995033		388.6154233870967	-0.264289		756.4697580645161	0.5564963557704724		293.6212121212121	-0.244374
313.9169960474308	0.22090826813934403		325.09970674486806	-0.189092		293.3526193633952	-0.126702		860.8974358974359	0.6211189415908435
256.9661835748792	0.825012		313.64516129032256	-0.0696045		325.0896739130435	0.19053527467498405		821.6296296296296	0.5244511295449393
205.48362120309707	-0.519187		460.41059338908804	0.11460417481671281		615.7734683794466	0.20440754486095994		310.18939393939394	0.4567522501716064
282.45108695652175	-0.958297		475.97849462365593	-0.136838		835.133	0.7752582410150999		330.7916666666667	-0.0633598
300.1195652173913	0.099652		386.6747909199522	-0.199982		748.3848684210526	-0.963796		754.1666666666666	-0.932807
315.7826086956522	0.49645210679778723		501.4686907020873	-0.0158314		403.2916666666667	0.19200856282471138		336.87254901960785	-0.00551303
252.61040068201197	0.29487815983022264		348.3652870764861	-0.0809419		627.7232142857143	0.7424961641875637		354.4166666666667	-0.417874
276.62608695652176	0.806001		172.3613775065388	-0.0292132		430.97271126760563	0.0511775		382.4848484848485	0.030224066838919473
233.1304347826087	-0.605918		220.74860956618468	-0.808569		646.0738636363636	0.7951672353008665		391.25	0.20210369414607585
191.62608695652176	-0.327643		435.1243279569892	-0.504138		452.58035714285717	-0.14229		371.7666666666667	-0.0447728
249.10028050490882	0.430921		232.04516129032257	0.29516723530086597		836.837	0.5301832474128565		301.1347517730497	-0.0961509
321.0183946488294	0.18529768567981314		307.33143580012654	-0.285565		854.9189814814815	-0.48977		405.974	-0.142532
248.26839464882943	-0.819389		479.3451612903226	0.2602645014777478		314.438	0.12744885261318267		900.8666666666667	-0.403589
323.0533596837945	0.11166498116658781		198.02977667493795	0.17083315167886892		401.27620967741933	0.029634890515610832		280.1861471861472	0.8118406195291975
265.2705314009662	0.2048327646991341		291.30579477448543	-0.220997		583.3407258064516	0.2330473166175357		195.32882882882882	0.0395425
158.75591151792526	0.5270990745941728		185.9981024667932	0.5306804545277485		844.398	-0.211855		298.55128205128204	-0.0961076
138.30227743271223	-0.47915		352.2927803379416	0.12809896490758377		413.6326219512195	0.9736590034651473		527.4035087719298	-0.0223893
249.51839464882943	-0.461128		438.1293241862502	0.11977294216374836		635.638	0.3256294445661445		589.8376068376068	0.0937586
168.43719806763283	-0.509249		511.09970674486806	-0.679043		815.1803571428571	-0.62076		263.49275362318843	-0.0158744
265.01656314699795	-0.123678		260.50230414746545	-0.858817		596	0.018603304524760514		607.0238095238095	0.31804120058273627
129.54949121184086	-0.883524		488.77373271889394	0.5989277541653149		610.9360163204748	-0.0217073		616.7291666666666	-0.052819
225.5533596837945	0.24642363492124794		266.0297766749379	0.10114822218204775		835.8221153846154	0.6322552417692096		788.0952380952381	0.8784041185710145
150.47724974721945	-0.917515		505.132	-0.629963		724.5064655172414	-0.803688		802.0666666666666	0.039046645771942244
262.44513457556934	-0.579897		464.71334310850443	-0.419062		832.1217105263158	-0.81812		566.2982456140351	0.0684035
276.112	-0.0363546		472.7039848197343	0.9241340992303233		718.133	-0.631577		677.0666666666666	-0.647584
239.84340297383778	-0.146781		303.00624454007186	0.1917706637347009		707.6990384615384	-0.801107		699.7291666666666	-0.148135
215.8927536231884	0.8775608258877887		474.38045540796963	-0.180219		769.717	-0.734956		535.7333333333333	0.13618325448149604
253.8490754622689	0.8850033312611553		498.17849462365587	-0.47157		547.5913461538462	0.20825600771266334		726.8666666666667	0.1016362126221372
266.9313501144165	0.8950689430910245		500.2880184331797	0.21539104594541233		754.0517857142858	-0.58945		758.3809523809523	1
275.3594202898551	0.4387585779792049		400.5060450873766	-0.103181		692.6029135338346	-0.773311		772.1999999999999	0.0778365
193.22608695652173	0.2536585732086867		248.36516129032262	0.8258836380282337		669.6335297766749	-0.115729		833.7575757575758	0.042899
0	-0.411628		479.2377538829152	0.7036069303759366		832.8245967741935	-0.776964		639.4666666666666	-0.196586
275.7391304347826	-0.345056		420.34886499402626	-0.153036		742.6266891891892	0.6138795118406557		937.3333333333333	-0.76912
182.55666948079357	0.13877022295582286		407.4472051964543	-0.113536		207.89204545454547	-0.861271		676.3333333333333	0.13156321060408782
284.6909518213866	0.5906950329129914		475.1946118397731	0.9462248717260199		557.8699324324324	0.030040991777235043		787.452	-0.284896
254.95652173913044	-0.31079		247.37243401759534	-0.753351		104.562	1		814.5666666666666	-0.786254
141.3355209187859	0.601193		335.939	0.14965163373622903		824.3422619047619	0.8445034612190337		599.2857142857142	0.4183847988548854
141.064	-0.600729		439.04516129032254	0.441002		646.1344696969697	-0.477253		651.8666666666667	-0.342687
232.47826086956525	-0.342831		198.9784946236559	0.6695013189228641		200.938	0.918287		617.64	0.1292787092509977
274.00608695652176	0.23057175855410547		482.8724340175953	-0.541367		216.72916666666666	-0.240101		711.6666666666666	-0.244208
158.9313501144165	-0.672534		331.8451612903226	1		782.6743421052631	-0.740788		860.4761904761905	1
287.01029748283753	0.9779030798176137		492.4346349745331	-0.437653		565.6715425531914	0.34685879781226375		640.9743589743589	0.24234763006955434
315.32608695652175	0.33636848485043913		253.0340501792115	-0.767652		643.3786764705883	-0.25		752.4848484848485	0.0819087
225.26358695652175	-0.651263		314.79008882655444	0.3190218381661219		731.0946428571428	-0.418301		726.5999999999999	0.10513691342250686
260.20108695652175	-0.408986		339.7360703812317	-0.438171		695.4557648401826	-0.169509		692.78	0.0826726
279.80567879325645	-0.662244		490.2061369000786	-0.67244		254.40178571428572	-0.2649		824.952	0.30691159692477016
164.98517786561268	-0.975028		453.1157495256167	0.3328236556236405		576.8990384615385	0.15307117542621002		660.9166666666666	-0.103969
341.61775362318843	0.892924		257.258	0.9571890353514847		665.1647727272727	0.10109291175437404		676.6666666666666	0.20015207436168675
244.20108695652175	-0.36995		468.8118279569892	0.00338315		591.438	0.0822422		833.5	-0.353834
218.94710606480203	-0.0826953		486.5284946236559	0.41292749858232963		610.7863372093024	-0.250748		720.6666666666666	0.16348586890660965
237.24916387959865	-0.184161		247.22016129032258	-0.766718		795.888	0.8536312996796944		794.1282051282051	0.7966273621521806
141.22608695652173	0.5462227355550786		310.16545649327463	-0.228375		643.317	-0.49054		651.6261261261261	0.015110894204916023
256.49275362318843	-0.833873		272.457	0.6801320716791702		623.938	0		665.6666666666666	-0.377349
340.62608695652176	-0.163547		482.09970674486806	-0.0842291		736.688	-0.35385		749.8333333333333	-0.191961
237.3715415019763	-0.650004		445.2451612903226	0.49734747901494686		822.3422619047619	-0.818138		832.2873563218391	-0.763811
216.7482426451445	0.33874317170180734		454.49364613880743	-0.544418		195.188	0.1652493405385679		673.5416666666666	0.3383728062254563
300.7678345293373	0.00418643		473.11324639670556	-0.881324		470.3155487804878	-0.0907092		727.2764227642276	-0.600788
115.77053140096619	-0.96009		284.4346349745331	-0.0324844		406.2827380952381	0.0725908		636.8541666666666	0.038603635377531746
252.1813501144165	0.29591386934161484		456.9143920595533	-0.0531294		436.2869623655914	0.00438307		719.9166666666666	0
194.7068816585085	-0.281792		226.19688542825364	0.6433585133330396		733.5644841269841	-0.720169		695.9791666666666	-0.20424
176.94473102431834	0.41198968210698933		483.79900744416875	0.9042676569033498		832.2610294117648	0.6812829915226362		741.7575757575758	0.2470798077419022
264.78442028985506	-0.281787		286.4546850998464	0.0683609		452.877	0.0875955		911.5128205128204	0.8469288245737899
326.07608695652175	0.811983		265.88325652841786	0.3031386484635513		724.5208333333334	-0.298491		717.1666666666666	0.10241638234956672
288.4467766116942	-0.224404		249.3951612903226	0.5900770815549384		471.1517857142857	-0.633217		399.1066666666667	0.24179658375373003
169.98785166240413	0.0229013		260.3118279569893	0.1537830134456666		683.5016711229947	-0.101065		888.2666666666667	-0.988394
265.70980788675433	-0.768935		458.0244716351501	0.43483494431499065		472.91207627118644	-0.281178		372.0087719298246	-0.640112
282.669	0.2898503494057827		489.3594470046082	0.3235548298135746		701.2152777777778	0.954637		419.1666666666667	-0.232473
244.46245059288538	0.47332739049623596		281.86738351254485	0.17645174476876996		202.29956896551724	-0.0657425		321.9659367396594	-0.0153941
179.73517786561268	-0.583493		300.39516129032256	-0.00826379		502.41289543057997	0.22284774636776067		388.69607843137254	0.035162
157.60987074030555	-0.037298		496.85568760611204	-0.593676		519.7263888888889	-0.211923		338.6666666666667	-0.32254
253.06933019976498	-0.871886		509.4753499695679	0.22394236960879568		793.7853260869565	-0.830535		620.5897435897435	-0.0390745
328.21294827039037	0.8371018670687118		272.96047660563795	0.6184863496043298		650.0257352941177	0.2584162277779448		654.7142857142857	-0.464079
263.1026827012026	0.7436173824193509		329.50703974336125	-0.0599272		280.4607558139535	-0.163652		809.4358974358973	0.31924962690036107
274.1927536231884	-0.0630831		375.28877831159923	0.27753906165898806		819.0803571428571	0.8413811562613323		247.57835497835495	-0.0774888
169.32608695652175	-0.198815		479.0951612903226	0.5950709656171116		265.5300925925926	0.0213631		632.9166666666666	-0.0332809
288.48125937031483	-0.0825514		411.37176227554426	-0.272728		299.2470238095238	0.054145		683.06	0.0732455
156.6202046035806	0.6460327200741323		503.074	0.8643137144952707		309.188	-0.0507232		158.24806201550388	0.0979076
316.8517279821628	-0.177758		440.39516129032256	0.0948464		426.5890151515151	-0.0864005		418.0144927536232	0.6389138582121252
181.43040350328437	0.9536722884608376		459.3842917251052	0.990363		793.438	0.834751		198.46666666666667	0.11617741450882349
141.21162912519645	-0.692089		450.277	-0.141106		537.1202586206897	0.1337999374193066		392.55855855855856	0.055440120414468434
300.6536731634183	0.10278285421318702		261.00230414746545	-0.859137		680.4963235294117	0.0528304		402.54901960784315	-0.275098
312.564	0.7136587471140327		173.00000000000003	0.091821		740.1708333333333	-0.917048		460.5555555555556	-0.178865
278.72263868065966	-0.137325		284.1537585753905	-0.401098		829.0446428571429	0.9974382051218241		471.36231884057975	0.5814330186780055
213.1367378440957	0.4603242981965784		361.65728250244376	-0.051461		788.0418956043956	0.7202460805112729		211.57777777777775	-0.0111435
221.91304347826087	-0.0453499		488.81658986175114	0.16222780081243848		465.9702868852459	0.2417503825668441		428.8444444444445	-0.00190854
333.46608695652174	-0.827457		236.8851612903226	-0.407542		744.7904411764706	-0.334189		451.843	0.18346593086553695
179.6096486003574	-0.587336		455.7065647990945	0.23693319830549706		193.5665322580645	-0.219345		483.98809523809524	0.21671807084302608
318.5046583850932	0.36611953746020437		321.48558682223745	0.21727704928641772		748.558	0.7075997477232415		821.3666666666667	-0.169501
284.4260869565218	0.295167		483.742	0.0985815		573.8541666666666	-0.784089		142.1282051282051	-0.57698
205.13689776733258	0.5783549836063787		406.54516129032254	0.5420176076655937		772.5041666666667	-0.648569		445.2666666666667	0.25267481003243525
352.5907928388747	0.8941286430655627		442.3820033955857	0.3163671350789766		734.4262640449438	0.5611321194750482		373.3666666666667	0.5000000000000001
318.12608695652176	0.571027		237.91182795698924	-0.945768		823.2708333333334	-0.888623		201.56666666666666	0.0654007
303.88858695652175	-0.679917		255.18902093944538	-0.296731		552.0551470588235	0.6294617479077931		381.2666666666667	0.3937487443289606
184.20942028985507	-0.732703		445.51182795698924	-0.963031		560.7708333333334	0.027955190126828934		211.71014492753622	0.040114
210.57608695652175	0.0724758		483.2165898617511	0.16309863079328482		662.4500786163522	0.0467198		919.4942528735631	0.5143437794181086
183.84344806763283	-0.524244		349.9745730550285	-0.325314		618.938	-0.581202		32.72916666666667	-0.388224
140.5319693094629	0.506168		474.2574061882817	-0.594465		833.2430555555555	-0.538736		90.7051	-0.289165
150.73817486860963	-0.987183		331.76831399968216	0.13202302199204882		213.15178571428572	0.15738689980262816		790.3809523809523	-0.112059
299.41983695652175	0.32152013997027035		299.53016129032255	0.062055213259399174		799.2995689655172	-0.804098		737.7380952380952	-0.918566
289.4467766116942	-0.567623		313.54516129032254	0.12707591772570395		578.0709745762712	0.0808902		751.952	0.39776135193889817
314.1832298136646	-0.887695		268.17964404894326	-0.306312		696.457	-0.272797		697.7051282051282	-0.0843658
134.55108695652171	-0.442237		443.03309232480535	0.7501311638302679		227.10416666666666	0.3414902654618987		689.03	-0.457808
206.65342508601816	-0.945481		457.09586551567463	-0.968741		485.47797619047617	0.021402075562275847		681.6666666666666	-0.228811
221.231	0.31322635812611327		430.6631253621789	0.5509017122429926		189.938	0.0923375		841.1666666666666	-0.311868
191.29483695652175	-0.984365		278.89516129032256	-0.551619		204.637	-0.206758		737.3666666666667	0.10642748808751785
305.3787185354691	-0.771488		262.88654060066744	0.7082370187117113		235.59539473684208	-0.406214		787	-0.756005
158.69477382520864	0.012902990331401083		480.64516129032256	0.3690294099893744		416.2	-0.351151		818.1666666666666	0.0837138
280.7705314009662	0.8918037085378719		507.9528535980148	-0.0408987		442.9157608695652	0.8291503389004264		798.8333333333333	-0.104632
216.5563195146613	-0.257151		494.3322361202545	-0.651579		607.5072674418604	-0.179796		842.3095238095237	-0.899411
308.95108695652175	0.7732158486604273		229.7451612903226	-0.634015		780.1445707070707	-0.413985		820.3888888888888	0.6925246199501721
287.86608695652177	0.7563395055669904		289.44516129032263	0.14446303246950803		258.6901315789474	0.2851667413367161		85.66666666666667	0.30186110257299015
316.30608695652177	0.8973790449718909		347.18129182645316	-0.0434983		651.2650862068965	-0.22646		692.7666666666667	0.20483276469913345
276.6409017713366	-0.61191		508.90831918505944	0.5442248494137583		428.8541666666667	0.27293106501395403		792.8095238095237	-0.0795707
224.70608695652174	0.49011777602403445		478.3807934742306	0.7402932547652176		619.5486111111111	-0.493509		735.5757575757575	0.7295861137731686
65.82608695652173	0.21549537896560253		243.79900744416872	-0.520743		190.33035714285714	0.8656465986655014		942.5416666666666	-0.5
155.0376254180602	-0.844157		499.08152492668614	-0.858119		468.498	0.18262703284255455		54.2	-0.538015
323.2308488612837	0.49982820888117613		485.5618279569892	-0.895368		483.688	-0.893975		951.3523809523809	0.6652659002038419
256.4799331103679	0.5699465719196397		231.0637659414854	-0.661987		677.0826612903226	-0.695726		917.8735632183908	0.32263288254583544
330.7546583850932	0.4003041487233735		452.3842917251052	-0.120092		200.35416666666666	-0.6142		458.8666666666667	-0.285223
250.84782608695656	-0.315445		264.44226273959794	0.14523342584926852		632.377	-0.112247		769.4358974358973	0.8437241915790723
292.1195652173913	0.9975850495352772		472.4229390681004	0.073194		745.438	-0.569604		220.04761904761904	-0.0339439
203.04830917874398	0.6355981592654449		289.1886395511922	0.46487668296144774		176.438	-0.210269		498.2291666666667	-0.0690777
193.51839464882943	-0.576745		424.64516129032256	0.9224862346217505		209.67726608187135	-0.337874		875.2121212121211	0.23326229164342588
319.91537267080747	0.0739079		183.6451612903226	0.965686		234.097	0.0837954		889.8771929824561	-0.251362
189.2050343249428	-0.450191		470.64516129032256	0.15522714544856467		290.16477272727275	0.17375043270247528		840.0350877192982	0.0338579
313.50350631136047	0.0785027		435.0569259962049	0.15412891373336832		304.5679347826087	0.10738604061583207		569.03	-0.167452
204.13951979234264	0.6283933294764577		432.9546850998464	0.6044987422517785		749.377	0.12069978211994967		557.7142857142857	-0.0889344
234.70942028985507	-0.556746		322.8572825024438	0.2243047645603736		186.678	-0.454237		758.7916666666666	-0.895397
247.3975155279503	0.0507472		254.21272885789014	-0.149739		810.6548913043479	-0.52606		923.6666666666666	0.21477671252272276
184.50901378579005	-0.109998		295.6928266599724	0.13498386621765301		724.638	0.8543812332342692		569.5952380952381	-0.0079924
278.7378516624041	-0.418779		256.74352194606024	0.8577704664179001		167.197	-0.264988		819.3809523809523	-0.138138
266.57608695652175	0.19373746062032268		474.3118279569892	0.5973642687429046		785.062	-0.910638		538.8571428571428	0.2495359917482241
208.22020460358056	0.7054627999424752		264.10462074978204	0.9366832885570148		532.2734511343805	0.15422812969431898		224.89617486338796	-0.0759954
252.5799331103679	0.8333661221230892		345.05425219941355	0.0436788		791.0565476190476	-0.0219437		524.9166666666666	-0.380846
325.2876254180602	0.15777770178115844		374.64124739599777	-0.166055		190.062	-0.141627		841.7666666666667	0.9540228176273601
171.2585193889542	-0.219907		475.0051612903226	-0.53558		697.4963235294117	-0.237189		215.76666666666665	-0.78247
236.65301003344484	0.128647		478.6181342632956	-0.436314		715.438	-0.994158		555.7435897435897	0.0663925
176.8778110944528	-0.345451		429.64516129032256	-0.200152		463.9906914893617	-0.12868		797	-0.434223
150.60386473429952	0.39165306385187665		264.51788856304984	0.6010668027905309		260.7436224489796	-0.0212033		528.0666666666666	0.6071669234399374
223.51726342710998	-0.36042		399.9178885630498	0.15737467889299167		767.7708333333334	-0.69582		538.1666666666666	-0.30755
308.44513457556934	-0.293102		492.7369980250164	-0.761192		481.72473404255317	0.1644232886746878		199.41666666666666	0.2671671601820602
249.6300085251492	0.5100679251506635		255.71182795698925	0.10513691342250688		782.2899590163935	-0.332053		346.7435897435898	-0.614706
222.4223602484472	0.23614660781894822		357.2201612903226	-0.384793		366.637	0.0916315		249.99999999999997	0.0993261
300.1937340153453	0.5240153328745899		481.1234221598878	-0.00350419		524.5528846153846	0.32014057026413206		280.9848484848485	-0.192233
202.85733695652175	0.29077537053442637		261.7096774193549	-0.215446		429.8286234396671	0.00982594		329.1212121212121	-0.692393
260.7594202898551	-0.847156		413.8293718166384	0.012089632181364838		499.1961206896551	-0.950362		368.09523809523813	0.10685387527363482
283.4576659038902	0.0517611		53.30141129032259	0.047837999932139455		773.3221153846154	-0.584891		378.07843137254906	-0.325818
162.26969597907816	-0.123551		320.05256869772995	0.3360472302383872		814.9791666666666	-0.0947355		551.1560283687943	0.3850416654926135
184.82608695652175	0.16099837609960432		391.44107965766955	-0.452976		512.5486111111111	-0.331297		308.44444444444446	-0.030813
324.2546583850932	-0.0439445		455.2628083491461	0.6587581726210765		485.4963235294117	0.14825657623803556		905.8095238095237	-0.89989
202.49275362318843	0.0715278		291.4143920595534	0.40498483906082017		162.01644736842104	0.521745		563.0804597701149	0.33063239662742355
172.73517786561268	-0.832548		348.64516129032256	0		348.5796319796954	-0.0365843		582.8181818181818	0.016383299531610024
344.4624505928854	0.6692530273303325		421.0618279569892	-0.563451		369.5695754716981	-0.0336794		799.8333333333333	-0.220059
196.069	-0.424231		289.85267117174556	-0.61595		380.6727941176471	0.5577808445823392		777.0833333333333	-0.0930439
263.32608695652175	0		429.7784946236559	0.3423718178047395		487.98079774614473	0.20575239443505083		600.6666666666666	0
231.76726342710998	-0.0954217		300.39516129032256	0.9462591364866474		408.8095930232558	-0.037395		783.1212121212121	0.2623041951517735
171.3816425120773	-0.22411		413.14516129032256	-0.0480183		791.7332746478874	0.35246689837308265		761.5833333333333	0.3497189055161882
180.07098491570542	-0.574975		375.68741481144934	0.017258400774784993		419.7451923076923	-0.115023		677.7719298245613	0.11005864082140697
198.3816425120773	-0.547791		443.2251612903226	0.0338853		736.438	-0.99492		812.3333333333333	0.5085241194427821
211.10386473429952	0.7048327646991335		510.8216318785578	-0.137094		523.7784090909091	0.058321650751137995		661.8484848484848	-0.520329
160.26358695652175	-0.105155		500.07849462365584	-0.253611		433.1298076923077	-0.230268		573.3809523809523	-0.0069947
122.85638998682477	-0.563457		451.1590501792115	-0.161549		224.05972222222223	-0.13034		691.3484848484848	0.5772761503228672
229.2876254180602	-0.840362		342.08834825274903	-0.379191		196.262	0.0984856		843.3095238095237	0.39460884550840825
287.82608695652175	-0.69583		480.4913151364764	0.8469288245737899		780.3660714285714	-0.64888		706.25	0.3302912680616277
231.69565217391306	0.7562303928596172		438.09292248435236	-0.185596		247.50416666666666	-0.0801732		763.0238095238095	-0.734431
291.6038647342995	0.8023369586530257		471.00879765395894	-0.814078		813.1232142857143	0.7579544195113301		720.23	0.21698178811911026
347.6722408026756	-0.617921		425.29222011385195	-0.0305129		294.2067307692308	0.100557		698.7820512820513	0.073539
139.01839464882943	0.0801053		254.59516129032258	-0.397342		751.138	0.12111894159084344		312.15503875968994	0.0651128
299.49275362318843	-0.979986		495.2241086587436	-0.764548		800.6831140350877	-0.443832		432.21383647798746	0.050647736241464396
221.2546583850932	-0.136841		462.5340501792115	0.5653233843836687		517.377	0.34852179500179975		328.2142857142857	0.1329452652775454
315.32608695652175	0.7432284709159372		246.67218831734962	-0.150281		585.465	0.22105635775592475		549.4444444444445	-0.0388528
201.63096500530224	0.00268792		504.0967741935484	0.1936788674828604		678.184	0.40304403258811144		788.1999999999999	-0.646082
132.95511921458626	-0.849829		498.4218603194488	-0.727772		526.7430555555555	0.0739588		496.65057471264373	0.000224823
35.80283114256825	-0.818571		368.94748687171796	0.2929599936099636		546.2689606741573	-0.0149226		260.8205128205128	-0.0311363
206.3816425120773	0.9957655284843575		440	-0.209293		705.5327380952381	-0.940885		569.801	0.0149158
309.40942028985506	-0.35907		461.9118279569892	0.622449		780.267	0.9996252240120517		218.25714285714284	-0.107968
247.59079283887468	0.6130734952670491		505.1624026696329	-0.775604		696.2451923076923	-0.905404		271.5729166666667	-0.0923002
199.23785166240413	-0.671304		477.9308755760369	0.9732891446498307		765.625	-0.914861		178.83333333333331	0.043662558606420245
148.39130434782612	0.958862		234.1573564122738	0.8798123310188162		741.2650862068965	0.022055542504989884		555.5952380952381	0.34180997994403134
47.92132505175984	0.040501944367681925		470.9951612903226	0.6896962313521847		757.3221153846154	-0.152518		195.87179487179486	0.15287035077387276
187.82608695652175	-0.436579		259.37593052109185	-0.708984		561.6967592592592	-0.0997761		540.6666666666666	0.041693
151.43322981366458	0.9500145894731321		426.05505528325546	0.5283457829093342		720.3115740740741	0.48975278903839004		456.6666666666667	-0.24396
309.5460869565218	-0.433783		448.8701612903226	0.0648499		775.562	-0.880756		478.1666666666667	-0.0244373
329.5953177257525	0.090606		469.64516129032256	0.3921133439029994		188.47453703703704	0.24513920062195324		797.6666666666666	-0.899152
147.5594202898551	0.7768850326718851		403.3859020310633	-0.550979		363.938	0.0715278		811.062	-0.0689257
39.576086956521735	-0.579094		476.9951612903226	-0.49321		804.597	0.2708532689865598		958.452	0.7655691751103711
232.3816425120773	0.039568789559707655		359.93927893738146	0.1590385103275039		663.391	-0.0274401		832.6666666666666	-0.377349
251.6865520728008	0.026275776761013378		398.8118279569892	0.3371065924762896		676.6666666666666	0.9987480501678376		858.1666666666666	-0.260265
316.1945080091533	-0.415978		259.0322580645161	-0.349039		192.25496031746033	0.3135758362232283		688.8397435897435	0.5577797584056007
227.8975155279503	-0.727847		325.46688260179803	0.20548204263143333		709.2762096774194	-0.185616		703.2051282051282	0.20980426585450848
195.46245059288538	0.0955883		237.18362282878414	-0.105568		786.337	-0.145619		802	-0.395796
254.91983695652175	0.6600914427609111		296.2241086587436	0.1704045369625464		689.5400641025641	0.9482592032903504		758.1666666666666	-0.922021
274.34608695652173	0.022275008563551402		275.1532258064516	0.6231664439533567		302.80216389054135	0.15477941192349176		837.2575757575758	0.596699
122.69950467804073	0.5384898719631032		219.58960573476705	0.42979924139281755		227.0435606060606	0.2732656894304511		909.4848484848485	0.47967065822966226
182.0592157908776	-0.781711		475.89516129032256	-0.837698		647.9963235294117	0.14381681259070375		874.2051282051282	0.7066438967114228
299.5533596837945	0.9357770511432347		299.4229390681004	-0.659939		548.188	0.40702914181136346		132.95833333333331	-0.15028
149.19194061505834	0.689962		231.11182795698923	-0.844042		674.5534420289855	0.26135813498217275		751.3505376344085	-0.712211
222.34989648033127	0.6316930312244402		392.7318485968241	0.00848771		776.0228658536586	0.9679496103754676		112.09909909909909	-0.018268
241.74275362318843	0.10070811671302349		462.9951612903226	-0.626257		658.749	-0.0695873		101.61904761904762	-0.334861
234.2927536231884	0.316565		352.7551612903226	-0.367997		532.0267857142857	-0.0134086		226.82440476190476	-0.0028386
209.17302573203193	-0.850676		194.71923536439667	0.9192128586661557		557.5400641025641	0.45863015240029587		278.974	0.39891002969446065
167.85638998682475	-0.71652		367.10944700460834	-0.563789		503.50892857142856	0.1931189744072875		844.0333333333333	-0.583005
201.8975155279503	-0.151964		472.02016129032256	-0.141044		719.0913461538462	0.26686899722773666		136.33333333333331	-0.28978
140.3816425120773	-0.917852		322.3118279569893	-0.290734		814.5679347826087	0.35444380643695916		302.72549019607845	0.1922934384528604
297.8816425120773	0.5618853537494001		474.1689708141321	-0.299292		554.375	0.22005937911125883		293.7291666666667	0.075853
190.10608695652172	-0.119222		235.85669975186104	-0.0249812		800.2635869565217	-0.647476		324.1666666666667	0.2211420616236955
204.45259298061814	0.5909222596564905		511.6836228287841	-0.621276		259.90416666666664	0.22923539142549942		770.2666666666667	0.11572894222892224
242.2131837307153	0.2523138884462324		259.41260315078773	-0.976983		483.0864361702128	0.0863646		273.56666666666666	0.1998465947182495
159.00255754475705	-0.595242		269.57849462365596	0.7810353424658597		523.7779255319149	0.13148799741766698		161.55555555555554	0.2761930806594719
118.21739130434783	-0.983379		357.0297766749379	0.0747047		807.1517857142857	0.7481657490855318		150	0.19879599862004782
151.30227743271223	-0.808787		440.21819499818776	-0.0349876		750.5208333333334	-0.431965		404.91156462585036	0.014493340722049261
201.78442028985506	-0.477595		202.5640802092415	-0.901838		773.6279761904761	0.4353512097309651		823.5490196078431	0.10688882645828822
141.4030100334448	-0.735252		494.0340501792115	0.5522167720834066		767.2414215686274	0.9320607632121186		667.0196078431372	-0.43032
261.13643178410797	0.562116		307.7046850998464	0.5786847752924587		443.0039739884393	0.17359439265758186		742.0952380952381	0.6808215946966157
177.88731144631765	-0.963447		346.1262131078013	-0.620098		507.2152777777778	-0.665729		268.8888888888889	-0.141965
161.86056971514245	0.9721223353409191		261.86738351254485	-0.144975		695.6823979591836	-0.359478		359.8541666666667	-0.261156
28.42608695652173	-0.0784396		413.61067853170186	0.4992773908300235		721.562	-0.864109		373.5416666666667	-0.0545102
322.4414715719064	0.7028392006638626		293.4346349745331	-0.166229		188.87083333333334	-0.886867		803.75	0.6928370457155576
170.3377148634985	-0.849323		467.2118279569893	0.163053		362.16477272727275	-0.270414		195.12121212121212	-0.262304
220.5879917184265	-0.338865		479.3594470046082	0.3442213723448057		518.337	0.3236547555849023		293.77777777777777	0.14514917267972635
155.599	-0.581363		272.38379765395894	-0.231306		479.1041666666667	0.2253264378364844		892.4848484848485	0.10160643527779326
293.9689440993789	0.027911529214108607		453.16516129032254	-0.409996		492.7152777777778	-0.0333664		903.7719298245613	0.999703
180.21894409937892	-0.698853		514.7562724014336	0.16888182063425594		656.3061868686868	0.20135258782224963		302.1666666666667	0
223.5046583850932	0.00285552		167.08960573476705	-0.542108		732.9613095238095	0.17374891934620593		685.9603174603175	0.11020422372623545
237.085	-0.381039		476.92016129032254	-0.214777		212.85855263157896	-0.159328		884.2666666666667	0.5374051184825533
313.2806324110672	0.1850407548925687		390.64516129032256	0.7413932377692267		203.60416666666666	-0.0477459		338.27777777777777	0.0630569
277.6927536231884	-0.155958		0	-0.642694		236.48971745350502	0.1563319850825123		838.7416666666667	0.9912268982155824
214.47314578005114	-0.515074		242.78801843317976	0.355599		548.5144230769231	0.056311816402896356		175.78861788617886	0.12400411088658662
306.35240274599545	-0.431137		399.7023041474654	-0.1648		562.5284090909091	0.12888105840915662		278.53333333333336	-0.43389
237.78442028985506	-0.0829225		408.9229390681004	0.22893460920424094		684.6152777777778	-0.704867		849.4666666666666	-0.295167
99.52878965922444	-0.219122		206.9784946236559	-0.5		748.1217105263158	-0.196486		147.5972222222222	0.0614147
179.83233695652177	-0.734716		260.64516129032256	-0.866499		418.6574358127242	0.089557		190.20289855072463	0.0233871
303.69565217391306	0.1551609928260051		496.08045540796957	-0.718452		529.5953947368421	0.18954117914208515		234.45614035087718	0.00464088
300.50790513833994	0.7632630190774315		175.6451612903226	0.7193806810221077		538.1458333333334	0.1648092303645689		210.2051282051282	-0.220282
237.35240274599545	-0.600671		416.74105170128144	0.4067431581792294		213.0826612903226	-0.00215362		125.2536231884058	-0.104137
253.09531772575252	-0.703788		238.43826473859846	-0.807161		485.95424641148327	-0.0163477		846.1666666666666	-0.947384
287.64426877470356	0.37699312155480924		466.4913151364764	0.13140260497267017		724.9189814814815	-0.394445		739.8259587020649	0.49751889489440143
194.22404614019524	0.5127983836844223		267.6165898617512	0.17487418468170027		574.1217105263158	0.14155271753407986		138.46666666666667	0.1965857262727725
155.90016103059583	-0.46782		203.82697947214078	0.5589980848675286		625.3955419580419	-0.207075		195.79607843137254	-0.167342
136.63858695652175	-0.365838		298.09701314217443	0.3475546877161917		736.1597222222222	0.7177084312049291		663.0350877192982	0.24299761195092434
221.4606548577563	0.5821443342445701		286.5975422427035	-0.298327		708.6226851851852	-0.142366		106.29100529100529	-0.00629522
287.3645484949833	-0.43628		239.19061583577715	-0.975563		155.39903846153845	-0.409228		686.7916666666666	0.10610061846674651
161.12116892373484	-0.777133		405.94748687171796	0.3636699865823694		527.2089285714286	0.10333723769629695		135	0.2402277197637734
293.40942028985506	-0.343452		425.2982225148123	-0.250955		594.337	-0.119986		80.09950248756219	-0.700321
149.3975155279503	-0.39526		311.16464180980313	0.00400239		672.188	-0.940907		702.9666666666666	-0.00530467
184.96894409937892	0.33460826017797735		294.71412680756396	0.00620761		682.9491279069767	0.8846005283242269		756.078	-0.456184
196.69597543235818	-0.235939		413.55425219941344	-0.848936		174.8560185185185	0.5042932432862006		856.4333333333333	-0.268876
270.40942028985506	-0.490821		347.2416525183928	0.0653674		744.312	-0.760113		643.7575757575758	0.00289365
237.15942028985506	0.5949008523428205		323.09	-0.0168643		700.7102272727273	0.891769		90.01960784313727	-0.547865
216.64426877470356	0.5812270777146202		316.9368279569893	0.551132		570.8059210526316	-0.6944		790.3095238095237	0.28298564499711953
228.32608695652175	-0.8858		346.97849462365593	-0.0394369		287.1193181818182	0.18212171389335466		61.60000000000001	0.046994
206.8594202898551	-0.745297		374.4427803379416	-0.0508107		677.038	-0.735206		754.8630952380952	-0.993441
261.17391304347825	0.3577021816165057		243.16367980884112	0.5738771582750715		276.50892857142856	0.0840956		61.47435897435898	0.15969104794818556
186.66067342268718	0.25674301757854967		399.14516129032256	0.7734978256209671		208.8221153846154	0.4091768247369376		671.2456140350877	0.1931577499545194
227.63491048593352	0.3473197468460784		404.9178885630498	-0.237637		573.498	-0.120214		847.6666666666666	0.16348586890660965
249.92608695652177	-0.810189		485.4143920595533	-0.721486		156.67559523809524	-0.844042		796.2380952380952	-0.0730975
170.16651248843664	-0.501349		321.139	-0.420932		582.9041666666667	0.0691831		818.9666666666666	0.7852232874772773
251.25108695652176	0.21401301846226523		442.8451612903226	-0.739735		598.0461956521739	-0.438056		864.2051282051282	0.43628038703962835
303.0594202898551	-0.19002		238.93682795698928	-0.796157		703.016	0.10828859222059392		701.9791666666666	0.0980301
299.5094202898551	0.8246659383700833		252.4451612903226	0.5		205.29464285714286	-0.563857		542.3666666666667	0.0662263
212.22608695652173	-0.370873		289.8300352399024	-0.244867		795.7405303030303	-0.674994		553.7666666666667	0.13812030700997144
247.1304347826087	0.041462746193000305		417.8594470046082	0.017716380281270774		152.39903846153845	-0.587513		797.0666666666666	0.0879942
288.32608695652175	-0.327979		430.574	0		507.63750000000005	0.0686216		869.3809523809523	0.4229942913165492
240.35240274599545	-0.257288		439.02016129032256	0.6042492405160905		275.5541666666667	0.1005077957911382		841.1666666666666	0
318.5046583850932	-0.726467		363.1617358759579	0.19834749269920396		308.5134878419453	0.0567859		660.6666666666666	0.4866521696167442
121.25108695652175	0.9778747578891882		444.8451612903226	-0.403589		709.1647727272727	0.27169452458424526		741.2903225806451	0.26486168629272105
180.15942028985506	-0.17439		497.0364656381487	-0.983914		204.97916666666666	-0.0329815		722.7701149425287	-0.0105734
240.93719806763283	-0.867166		385.4727474972191	0.9038241882841858		694.688	0.289372		848.8095238095237	-0.99177
230.76358695652175	-0.607006		437.3451612903226	0.3628246768695663		186.9956395348837	0.25610998452908107		605.9598603839441	-0.0318217
282.65108695652174	0.010417523328525021		421.85349462365593	-0.357285		357.3014143730887	0.18966885413243517		785.2166666666666	0.7988553288150879
318.82608695652175	0.4858913699430542		450.8451612903226	-0.201016		200.11491935483872	0		569.6190476190476	-0.0324449
306.2107023411371	0.43809505634255935		472.46334310850443	0.6521798308438487		682.0962301587301	0.6766453792507033		632.28	-0.0619237
34.903	0.4204293334544247		487.4098671726755	0.7655819740603514		707.0779494382023	0.2552993183235504		799.719	0.7512158454474063
239.8645484949833	0.7357597598459398		257.56823821339947	-0.580521		481.71286231884056	0.10236077681986643		840.9791666666666	0.4546876165622792
296.54037267080747	0.2578717843027539		424.81757508342605	-0.295167		742.9708333333333	-0.646082		807.8809523809523	0.27064049503015974
279.6316425120773	0.5026844471955882		245.31182795698928	0.9052183752523613		548.9234813084112	-0.271919		867.6666666666666	0.25776211681831324
228.43584305408274	0.8656367493040866		431.27479091995224	-0.168817		562.39	-0.549968		100.30303030303031	0.2080731713335994
74.74916387959867	0.12566591637800228		445.7933094384707	0.4666472050144619		775.2152777777778	0.7863578244815346		782.1212121212121	0.0256662
128.64426877470356	-0.852416		431.8451612903226	-0.341691		190.74424846625766	-0.36631		91.46666666666667	0
255.66516741629187	-0.507648		481.36738351254473	0.5205181768481073		574.138	0.3597343514235012		81.58333333333334	-0.507162
205.54608695652178	-0.469873		373.7451612903226	-0.693798		756.337	0.8788810584091566		223.08045977011494	-0.0851137
282.5533596837945	-0.928049		261.057	-0.831426		657.391	0.7800292816132142		71.6078	-0.192179
259.8975155279503	0.6188600061276758		216.6951612903226	-0.263707		165.59134615384616	0.13420147490317233		930.3333333333333	0.6524965002773543
299.9742351046699	0.0853407		378.05516129032264	0.42948587507199165		794.4190950920246	-0.112541		904.3333333333333	-0.158341
315.7308488612837	0.5220439896554828		245.6451612903226	-0.834751		722.6480263157895	0.8093274844251954		856.6666666666666	-0.474334
248.3645484949833	0.4133114047496848		267.1714770797963	0.2486936740116875		701.0896739130435	0.6984855456822205		798.7222222222222	0.22676783906870812
255.82608695652175	0.2687025592412767		302.4277699859748	-0.073069		334.3160046728972	0.2677782099749607		895.6166666666667	-0.977074
232.84363081617084	-0.550325		455.51182795698924	-0.486126		690.8541666666666	0.8353560263981598		580.6666666666666	0.094445
321.04037267080747	0.15754203048894902		227.79900744416872	-0.451866		317.5327380952381	-0.121289		571	-0.126555
248.99275362318843	-0.668091		266.178	0.3854248256481932		576.0244565217391	-0.203902		968.7916666666666	0.608565
322.9799331103679	0.286694		321.74039938556064	-0.172036		797.4052419354839	-0.382901		590.2666666666667	-0.132679
265.8975155279503	-0.0395834		355.14516129032256	-0.911223		701.3011363636364	-0.205336		818.1666666666666	0.834751
158.66392479435956	0.6548024265385628		218.34516129032258	-0.132255		562.025	0.3241529167573062		778.6666666666666	0
168.84989648033127	-0.55328		327.1845658437377	-0.544229		738.438	0.5		182.70491803278688	-0.0547643
264.6832298136646	-0.0795707		376.89516129032256	0.1780563640373399		781.921	0.3144106894378626		816.4848484848485	0.15129184034493914
248.41432225063937	-0.118024		423.39516129032256	-0.779941		751.0815677966102	0.5183528529162578		282.0897435897436	0.10460347335987133
129.7806324110672	0.961723		486.4070660522274	-0.61004		599.4566082802547	0.0812815		858.8666666666667	-0.255606
150.1304347826087	-0.943903		372.64516129032256	0.25764022347598525		175.64962121212122	-0.87502		923.3939393939394	0.6228302685763983
275.26608695652175	-0.120559		241.04516129032257	-0.770765		790.9017857142857	0.9381158331243118		779.9393939393939	-0.033975
233.6455314009662	-0.747054		337.4336228287841	-0.822694		493.77083333333337	0.016960458415513486		214.64807930607185	-0.161429
242.26608695652175	-0.941326		423.8724340175953	0.4752199407276149		634.1298076923077	0.41745931569077505		252.04761904761907	0.1806966572787009
253.88377926421407	0.8836900732024675		461.0769794721407	-0.0682839		519.498	0.026124068443046287		975.2380952380952	0.20483276469913345
267.2189440993789	0.861006		383.4346349745331	0.4621538930405221		541.9602272727273	-0.0488986		820.3333333333333	-0.27761
0.1594202898550634	-0.933669		435.64516129032256	0.46259488151744665		551.438	0.7048327646991336		196.47916666666666	0.1968695677520507
275.44513457556934	-0.388213		346.3277699859748	-0.3816		651.2508333333334	-0.822962		894.0579710144928	-0.00374465
181.82608695652175	0.2075782164911297		397.8097182523479	-0.587354		501.61141304347825	-0.169709		855.578	0.7517157904542034
255.26608695652175	-0.329747		289.0297766749379	-0.229252		742.6041666666666	0.7048327646991335		987.8333333333333	0.31283295818900125
141.53576437587657	0.538171		298.48444700460834	-0.819542		257.53167040358744	-0.0641529		815.5632183908045	-0.463088
159.15942028985506	-0.648022		243.21037868162696	0.32908215128380475		210.14890939597316	0.13848393710028575		184.97101449275362	-0.133814
274.32608695652175	0.2889909842162872		280.47849462365593	-0.0247098		437.9217105263158	0.10001260315788545		94.56140350877193	0.028535436069042946
287.0927536231884	0.9851563078151523		366.44211560504345	-0.428194		143.438	-0.123386		175.8095238095238	0.0210453
260.03661327231123	-0.425494		464.9651612903226	-0.791711		459.0208333333333	-0.0738048		820.4791666666666	0.046952524421391056
281.45108695652175	-0.694811		429.847	0.026992874915952064		744.7708333333334	-0.274437		86.66666666666667	0
165.099	0.9838514482338896		294.54516129032254	-0.0337543		467.637	-0.00366912		74.63095238095238	0.6273161256580377
278.04037267080747	-0.606434		409.12135176651304	0.059058		669.8660714285714	-0.0550404		62.46666666666667	0.22970987344274263
244.12608695652176	-0.392833		262.2605459057072	0.590334		283.582	0.15434825984936007		106.54901960784314	-0.333591
220.5683549977589	-0.0176792		248.50879765395896	0.593705		152.938	0		455.5555555555556	0.0999927
141.07608695652175	0.6988744612665464		261.05425219941355	0.8103124345528874		698.9708333333333	0.12008210523770135		421.54954954954957	-0.0814794
340.9260869565218	-0.229119		295.00879765395894	-0.775049		693.8059210526316	0.3991912296695478		100.31884057971016	0.0989653
116.06851119894598	0.9822267823606693		305.0975422427035	-0.59446		708.2556818181819	-0.597756		396.50666666666666	-0.254916
213.8737060041408	0.7596961930543132		146.51182795698926	-0.155958		453.47083333333336	0.013165176030369846		118.53333333333335	-0.0484303
220.92953523238384	-0.416187		425.52016129032256	0.00446721		506.97596153846155	0.1909562662175136		789.1041666666666	0.18605988145439445
291.90942028985506	-0.0960692		267.84898294637355	-0.0165269		572.2736344537815	0.0925959		443.5757575757576	-0.147584
255.06138107416882	0.0332425		486.72849462365593	0.8932450898660755		724.7708333333334	-0.158919		914.8405797101449	0.0640759
198.71970397779836	-0.133601		309.1424585876199	0.029201791888280846		545.938	0.2761713029756693		821.3030303030303	0.4240123549175617
311.0533596837945	-0.164791		355.27016129032256	-0.4865		304.48174778761063	0.1258794144820152		164.20238095238093	-0.0809555
177.069	-0.964777		419.8451612903226	-0.418464		430.0738636363636	-0.0476399		222.34166666666667	0.16797868387619147
264.6832298136646	-0.267332		477.3118279569892	0.28373586892893166		479.3803571428571	-0.0304735		208.71354166666666	0.14044495188276404
326.5533596837945	0.8784655104909403		405.39516129032256	-0.513255		603.938	0.980572		836.4901960784314	-0.641889
287.82608695652175	-0.369029		107.88045540796966	-0.9802		458.59191176470586	0.12173836587977725		787.6666666666666	0.5700008879226703
170.2131837307153	-0.0303479		217.09970674486803	-0.971448		652.6523760330579	-0.055463		107.66666666666667	0.25641666871135993
265.7546583850932	-0.766171		414.50230414746545	-0.096114		147.938	-0.558449		117.33333333333333	-0.0749763
282.4896383583909	0.3270066365510365		445.45766129032256	0.9992198302725706		737.0008802816901	-0.51158		924.7575757575758	-0.241399
244.7585193889542	0.45749607185928043		408.7784946236559	0.0895856		702.6160714285714	-0.828623		131.0897435897436	0.00955183
179.24275362318843	-0.522925		270.64516129032256	0.7939006806727609		774.6827830188679	-0.464982		142.76666666666665	0.31503575960640745
328.5507246376812	0.8774174578811923		430.9451612903225	0.6062512556710394		488.8263888888889	0.012281599607670448		116.47916666666667	-0.244996
253.22608695652173	-0.933774		263.6191872643485	-0.768805		693.7708333333334	-0.0653794		856.1282051282051	0.4202259080875298
262.82608695652175	0.9575558532585849		423.4546850998464	0.6401073445824335		790.438	-0.289583		882.7575757575758	0.042899
274.612	-0.27064		490.5340501792115	-0.521276		755.0416666666666	-0.843934		82.57142857142857	-0.209556
288.82608695652175	0		440.40516129032255	-0.497414		330.61141304347825	0.19100191513247142		899.7666666666667	-0.0686805
156.73084886128368	0.7219773725636202		222.26054590570723	0.4806540855457141		504.0041666666667	0.0674226		394.25683060109293	0.016620264850678225
181.6783596837945	0.9757474645720726		498.3451612903226	-0.623353		726.8920454545455	-0.0218106		445.71212121212125	0.0834262
143.20108695652175	-0.106698		341.29900744416875	-0.109592		620.237	0		456.3030303030303	-0.0698637
139.8695652173913	0.8611311710898306		266.46334310850443	-0.963022		303.438	-0.33033		801.9666666666666	0.8284884257606651
278.82608695652175	-0.145335		500.7118279569893	0.9328831835557219		570.5840517241379	-0.179391		786.75	-0.931402
312.3446054750403	0.38594332562474537		152.21037868162696	-0.327713		589.062	-0.10012		199.8478260869565	-0.046655
202.5217391304348	0.0613828		356.25667208168954	-0.273401		487.3465909090909	0.043824713542084476		220.25	-0.1493
213.05841018884496	0.8731631309944333		343.074	-0.113735		556.3786764705883	0.47713617972519085		810.3333333333333	-0.0701073
222.19896831245393	-0.500729		374.69779286926996	0.2429993886336571		621.7652310924369	0.13552223772309094		232.35416666666666	0.013394609703395727
178.8583450210379	-0.574648		439.6927803379416	-0.022388		166.86607142857142	0.2658258018413825		807.03	0.39051122865011817
206.60869565217394	-0.536676		238.4784946236559	-0.0393923		695.062	-0.671512		241.7222222222222	0.0985488
352.66983695652175	0.9776120272615164		488.61952026468157	-0.712049		713.438	-0.460417		273.632	-0.240553
183.21497584541066	-0.341044		355.4277699859748	-0.306091		704.737	0.7676657228881345		252.04166666666666	-0.454023
318.3554987212276	0.27796548309000024		345.8118279569893	-0.482426		648.3708333333333	0.9761713703954499		244.36666666666665	0.20054602203948893
304.02608695652174	-0.759499		343.6549652118912	-0.0536841		717.6480263157895	-0.184108		819.9333333333333	-0.556139
184.01213346814967	-0.709692		468.9913151364764	-0.179195		757.7836538461538	0.9008767978173289		846.2666666666667	-0.0529294
210.82608695652175	0.0725698		447.2377538829152	0.901785		729.188	0.17114719417839933		280.7738095238095	-0.134228
140.36180124223603	0.645277		263.23339658444024	0.699277		341.7556818181818	0.4443507694946934		785.1666666666666	0
150.93719806763283	-0.952953		275.14516129032256	0.49469532636737673		499.69571596244134	0.0269731		237.66666666666666	-0.492656
189.55685618729098	-0.824403		494.9178885630498	0.45066300471933196		335.17083333333335	-0.175893		252.30303030303028	-0.357449
182.15942028985506	-0.0298606		503.2605459057072	0.590334		160.83035714285714	0.019966142913592555		208.77777777777777	0.8574702395754061
174.51358695652175	0.8559996206964915		285.88516129032257	-0.00658933		348.1041666666667	0.11079640167435538		216.30303030303028	-0.0751992
289.5533596837945	-0.631597		437.0618279569892	0.1975769566574267		691.997	0.3158972186295357		263.87719298245617	0.0478833
134.6521739130435	0.5230626959245649		491.9178885630498	-0.414321		153.89903846153845	0.0747145		827.9444444444445	0.0886673
314.2966751918159	-0.85011		411.5082318297417	0.27272133806235027		640.3465909090909	-0.771709		247.49999999999997	0.0476187
206.2966751918159	-0.700123		427.70576735092857	-0.355643		46.911184210526315	-0.256694		239.88095238095238	-0.0898028
221.2546583850932	0.4551339092508983		313.47849462365593	-0.181347		155.55178571428573	-0.679708		717.2222222222222	0.00696918
191.7826086956522	-0.965918		443.2451612903226	-0.602416		728.188	0.6704202635046854		782.5151515151515	-0.0118721
305.51358695652175	-0.795167		463.7594470046083	0.34054287894113855		542.1041666666666	-0.138983		791.4848484848485	-0.204833
156.74275362318843	-0.0311551		448.04516129032254	0.039046645771942244		607.188	0.7489209875696121		734.2982456140351	0.29118856893714207
213.3897233201581	-0.356512		455.4451612903225	-0.124184		720.2451923076923	-0.897722		811.5833333333333	-0.405239
281.65942028985506	0.9283072113636188		476.2165898617511	-0.10011		312.85734732824426	0.15717328406034484		852	0.4137549389069207
309.1945080091533	0.8086340607346516		388.3300927971719	-0.107553		532.837	-0.208201		898.1416666666667	0.6105573180730746
218.15942028985506	-0.0882815		500.51182795698924	0.4992366684028595		644.7946428571429	0.15066907650565253		915.2820512820513	0.29643371357611104
287.74608695652176	0.6749328991564377		355.81439205955337	-0.0192391		524.938	0.33222301071586924		628.9583333333333	0.069543
276.60869565217394	-0.600734		170.43682795698928	0.1677498750821636		780.2796052631579	-0.584751		701.03	-0.167452
224.57608695652175	0.3110036111676308		177.11574952561674	0.49421318513327794		659.1004834254144	-0.337043		786.3866666666667	0.39792864449029375
155.00255754475705	-0.8736		220.73607038123166	-0.366875		506.0435606060606	0.17433844331281373		842.4666666666666	-0.5
256.32608695652175	-0.5		495.0618279569892	0.12061045977706243		514.656	-0.224571		826.8461538461538	-0.106834
250.48125937031483	-0.359205		331.3118279569893	-0.00296553		751.2	-0.724406		784.1960784313725	-0.476667
291.74916387959865	-0.943939		379.8118279569893	0.021189304634946404		614.237	-0.295167		793.4666666666666	-0.295167
193.23517786561268	-0.65489		341.93927893738146	0.075215		737.8314393939394	0.3153506110013246		161.8299319727891	-0.150141
316.3715415019763	0.16420227232117973		307.80305602716464	-0.159677		685.938	-0.373317		631.1666666666666	0.2951672353008665
292.24916387959865	-0.508572		289.2007168458781	-0.231263		595.0617774566474	-0.0854907		789.25	0.17098627991963603
189.28442028985506	-0.420614		373.7485586315338	-0.150056		763.1517857142857	0.8578803930114506		159.2183908045977	-0.346597
313.82608695652175	0		186.07373271889404	0.2658258018413825		610.7102272727273	0.9912010468285448		134.74011299435028	-0.18718
204.5533596837945	0.7906593830455415		292.0690743338008	-0.292925		638.6673850574713	-0.0100391		169.46666666666667	0.3417261976504648
247.599	0.0870063		510.7784946236559	-0.6112		747.7946428571429	-0.0580824		187.9298245614035	-0.116502
234.3715415019763	-0.728232		432.00627240143365	0.1724740137857133		568.641	-0.102157		720.2820512820513	-0.56372
172.82608695652175	-0.240884		447.4665898617511	0.4314304914567172		654.1111842105263	-0.696698		761.4848484848485	-0.558998
188.00737350622933	-0.410592		260.55425219941355	0.832548		713.9080882352941	0.517998		750.4791666666666	0.547446
278.7705314009662	-0.376077		406.8784946236559	-0.539392		619.0532205240174	0.8559624443751153		670.064	-0.209407
204.58608695652174	-0.389248		489.0165898617512	0.7049117106018261		525.1994047619048	-0.0955329		768	0.26491527386583197
251.63858695652175	-0.576974		439.14516129032256	0		542.6319444444445	0.10762442330765415		327.4666666666667	-0.390812
207.54830917874398	-0.188019		266.2451612903226	0.039046645771942244		691.2152777777778	0.26752690480439983		21.86666666666667	0
175.11180124223603	-0.451692		504.79516129032254	-0.594901		422.85129310344826	-0.00888119		141.25	-0.593705
167.64426877470356	0.36824497866263384		464.04516129032254	-0.920753		552.468	0.14765284554977326		821.6666666666666	-0.163486
235.0927536231884	0.10123865185163594		317.02016129032256	-0.198687		142.49305555555554	-0.528133		192.9569892473118	-0.186389
211.50790513833994	0.6010856101687011		271.4970131421744	0.0525263		390.56357449856733	0.00861909		769.6666666666666	-0.121119
176.5927536231884	-0.303585		287.03499179879714	0.6294356370476836		440.71022727272725	-0.0843263		146.5	-0.0950427
223.71180124223605	-0.391745		474.3118279569892	-0.123887		534.4162234042553	0.20029642806188386		182.6060606060606	-0.177477
222.35417684416223	0.1959507532773928		268.80305602716464	-0.406585		546.6298076923077	0.2738227548857979		208.66666666666666	-0.0944886
299.32608695652175	-0.268936		330.21037868162693	-0.691042		574.3115740740741	-0.0494055		792.5	0.10463196062588247
202.85465838509316	0.3010128239554145		313.4413151364764	0.0813739		594.2022058823529	-0.537277		471.25757575757575	-0.00794988
260.82608695652175	1		502.574	-0.463031		662.1743421052631	-0.284415		495.608	-0.00915434
162.44940534217199	-0.0500634		248.06182795698928	0.762143		558.8492647058823	0.12823358183065134		457.6166666666667	0.3268826547082593
185.9604153147307	0.026624058335671056		281.19516129032263	-0.852669		364.73237179487177	-0.0527449		527.6666666666666	0.0933243
187.09523356483686	-0.440021		396.98455522971653	0.2084346561363175		641.388	-0.0509468		59.74358974358975	-0.275999
323.8645484949833	-0.0146927		479.4143920595533	0.8743340836219977		652.9189814814815	-0.917159		537.2121212121211	0.5421924631588414
344.49275362318843	0.6924082979029066		327.3293718166384	0.7898411027527327		333.50726744186045	0.2134809965377181		215.06666666666666	0.5522832328752395
263.8816425120773	0.0827618		405.3374689826303	0.14209415782231327		591.9829545454545	-0.973211		225.50537634408602	0.1823315007391334
231.7654808959157	0.3918099219316322		441.04516129032254	0.3314592511863454		783.8221153846154	0.5919054633586808		35.18518518518519	-0.273044
171.95511921458626	-0.18373		476.7007168458781	0.982548		291.74015848670757	0.11801188904009707		173.48484848484847	0.19565329426773725
315.9799331103679	-0.795167		389.69779286926996	0.37094541268589143		665.7030172413793	-0.514988		192.6	0.16969917566571066
130.3554987212276	0.6559582607547387		452.40106680213364	-0.375742		702.6928191489362	0.4868665597693876		832.4791666666666	0.8736228771279422
210.82608695652175	-0.850041		332.9735194992778	0.3443288958641796		743.625	0.47383154232313324		203.16666666666666	0.0671931
159.46023329798516	-0.536896		348.51612903225805	-0.33894		223.188	0.9665667260932165		51.10000000000001	0.0291326
301.17902813299236	-0.363848		393.63366703744896	-0.786184		762.1204268292682	-0.908287		81.97435897435898	0.16120324635481004
316.6521739130435	0.6173325341856931		198.93087557603687	1		776.5486111111111	0.5301367310391585		58.91666666666667	-0.378466
122.62608695652175	-0.542573		412.1689708141321	0.00682263		0	0.5		818.8484848484848	-0.579167
230.12697191227397	0.9124467285423872		370.30795198799706	0.0817195		635.8512931034483	-0.405802		751.0144927536231	-0.399438
287.84898771988054	0.6643295213562471		483.7784946236559	-0.388132		714.538	0.9811592254455759		22.61666666666667	-0.490902
344.49796195652175	0.238681		381.07849462365596	-0.386925		424.5470406360424	0.0540425		39.46666666666667	0.045167235300866554
138.67053140096618	0.00421498		414.41484059061406	0.17278699788186255		465.90808823529414	0.0712172		149.3869139618753	0.209449
299.5594202898551	0.9926073715730677		455.02016129032256	-0.182015		192.00247175141243	-0.0759504		72.25490196078432	-0.299759
221.0594202898551	-0.182763		317.00879765395894	0.8518656737533908		383.3070652173913	0.16540873455938826		814.4666666666666	0.2951672353008665
315.32608695652175	0.6924497083995348		436.70766129032256	-0.707244		645.997	0.6788471099275681		85.30952380952381	-0.145052
201.85887384176766	0.00175781		469.4308755760369	-0.0610904		341.998	-0.227593		196.41666666666666	-0.562954
216.7876254180602	0.9685846315595945		490.277	-0.569298		668.2836538461538	-0.260134		25.17982456140351	-0.308417
132.93478260869563	-0.88405		257.1081242532856	0.9195858506631874		768.5708333333333	-0.750106		185.78787878787878	0.093974
35.61396574440052	-0.86104		468.5618279569892	0.053740863513352756		740.0845588235294	-0.151621		205.06666666666666	-0.103688
309.4326443335709	-0.12038		355.02197288452544	-0.0193815		775.8158783783783	-0.495406		230.16666666666666	-0.0531116
201.74478614351364	-0.501054		488.58266129032256	-0.399152		675.0132575757576	0.4151823182777649		218.6910569105691	0.3254015290729604
249.22002635046113	0.6432492024463171		246.9451612903226	-0.865631		746.5427631578947	0.5084148871000684		199.13541666666666	-0.0953986
148.51029748283753	0.9664060183248356		270.70766129032256	-0.204833		643.98	0.5012281992534248		244.65461847389557	-0.102877
47.79667519181585	0.0678524		312.6667440241356	-0.768865		657.3803571428572	0.19745719912319173		272.1666666666667	0.0779791
143.77608695652174	-0.623353		445.08266129032256	0.4943915956521312		713.0738636363636	0.41048100981617064		754.5666666666666	-0.889905
187.82608695652175	-0.481297		473.29516129032254	0.8957280961412235		377.75627729257644	0.10442919556733496		292.2666666666667	-0.0805149
241.82608695652175	0.35241638234956674		457.14516129032256	-0.0779791		739.1099137931035	0.3412412307496981		221.06666666666666	-0.00654866
310.32608695652175	-0.343902		226.29222011385198	0.6186586243170032		244.6204268292683	0.6752353805584856		269.43452380952385	-0.293296
151.2705314009662	0.9176821002314314		266.1836228287841	0.283175		180.90416666666667	0.11571743958032028		278.84057971014494	-0.443729
331.2200263504611	0.0429985		249.43087557603687	-0.5		400.23161764705884	0.1519841158667035		329.1666666666667	-0.392833
121.13377926421406	-0.756241		260.64516129032256	0.19107741756828117		487.07717611336034	0.18742583184313472		258.9298245614035	-0.0438507
147.28222730739895	0.7580556370999062		457.72208436724566	0.5088396681733033		494.438	-0.154624		156.6140350877193	-0.0262763
157.92132505175982	-0.553075		281.8451612903226	0.2249765876170606		516.9560185185185	0.0123928		186.96453900709218	0.0740114
251.78994237820848	-0.163415		297.7360703812317	-0.042899		505.5890151515151	-0.0667113		281.5897435897436	-0.281255
39.352402745995406	-0.607914		496.3784946236559	-0.573592		337.58035714285717	-0.471304		526.0166666666667	-0.0290889
232.04347826086956	0.0371867		509.1251612903226	0.24559968282132005		360.39204545454544	-0.150881		241.76666666666668	0.28070855639808995
316.0927536231884	-0.341073		268.6886395511922	0.2654547970332464		627.5041666666667	0.027412024114222593		228.562	0.0971012
226.6057479734709	-0.762546		369.1513341298288	0.1068295985900011		173.10416666666666	0.5		606.719	0.3458202305955177
213.22169135212613	0.14914558498809066		274.4686907020873	0.344839		324.5327380952381	-0.228018		594.1768707482993	0.0601775
195.30169671261933	0.00398407		431.54516129032254	-0.875816		680.7393867924528	-0.050014		213.27777777777777	0.0345948
254.68322981366458	0.6621604103758413		426.64516129032256	-0.248281		143.85855263157896	0.10473479382195082		703.8589743589744	0.2968371093132927
274.2138420585626	-0.161911		325.44377240143365	-0.0175483		346.5144230769231	0.1487825192736994		758.2820512820513	1
122.22278117139776	0.5531662587987386		451.19061583577707	-0.164202		704.2269736842105	0.5735018186383193		693.0208333333333	0.0441334
299.90301003344484	0.8737923387638332		260.8118279569893	-0.874177		510.3605769230769	-0.0596821		676.3229166666666	0.12605999514280336
182.1427536231884	-0.765718		173.04516129032257	0.20820099756311872		399.52840909090907	0.14758361765043332		701.8484848484848	-0.240548
106.26086956521739	-0.935154		409.2351612903226	-0.101686		731.5208333333334	1		710.2380952380952	-0.285068
289.4260869565218	0.869588		459.3451612903226	0.5829523176563198		319.14982876712327	0.037448044242965745		689.4166666666666	-0.743228
148.99047051816558	0.670731		268.7118279569893	0.8902014647050199		570.4759615384615	0.63764		695.6505376344086	-0.144318
221.88491048593352	0.591553		356.6238846945779	-0.244574		357.0738636363636	-0.603083		673.6666666666666	0.5099439478235893
239.31389183457054	0.0247648		280.9326612903226	-0.0505897		521.938	-0.189758		832.3188405797101	-0.715186
233.91597459697118	0.3002989911154138		307.72208436724566	-0.196832		609.2430555555555	0.0774951		647.5666666666666	0.0874633
206.74197480698905	0.019875753536940384		335.2530044275775	-0.0373327		349.14338235294116	0.00627572		401.7719298245614	0.1700973943636437
167.13196930946293	-0.885001		237.03646563814866	-0.669383		692.438	-0.59686		314.8484848484849	-0.237571
67.14187643020595	0.47616763421592206		312.38325652841786	-0.0507924		324.438	0.19210168345121975		268.9289617486339	0.00900245
308.12238325281805	0.9770803654925222		294.47849462365593	-0.0209397		341.4513888888889	0.0329787		295.0416666666667	0.0535138
140.31789023521026	-0.9078		318.8118279569893	0.22005937911125883		210.6502659574468	0.13045512530481349		346.6666666666667	0.4096655293982669
297.70108695652175	0.5948150661387219		454.3118279569892	0.10767899139189803		360.2708333333333	0.0352233		358.0450450450451	0.0371072
253.4576659038902	-0.983691		275.7434069043577	-0.723722		487.1597222222222	0.28243777064884273		654.6166666666667	-0.542407
204.24885118416404	0.6483594880280648		301.46334310850443	0.14370198218941396		412.54276315789474	-0.2252		233.0181818181818	-0.113872
190.51180124223606	-0.0201831		406.47849462365593	0.5325546634744525		709.5856481481482	-0.332342		158.41666666666666	0.062116878359211966
241.99589827727647	0.30735258608623106		484.64516129032256	0		528.5595657276996	0.0942918		259.6666666666667	-0.200152
262.612	-0.403744		295.04516129032254	0.4217831475710961		628.518	-0.520236		633.2380952380952	0.1154193065244381
224.8816425120773	-0.232276		255.19688542825364	-0.324651		429.32211538461536	-0.187621		683.1604938271605	0.0595724
159.0294767870302	-0.547235		352.3118279569893	-0.423238		458.28165584415586	0.1216687661024891		332.8666666666667	-0.0143525
118.3787185354691	0.895875		474.074	-0.560399		556.938	0.6271620740374216		211.86666666666665	-0.0442319
151.3594202898551	-0.82686		294.0172543135784	-0.716913		222.39204545454547	0.12552941986570687		431.6666666666667	-0.27325
200.78554641598123	-0.548285		267.20330082520627	-0.417796		569.918	-0.0600911		484.3974358974359	0.16132501442218225
141.45108695652175	-0.712203		337.178	-0.1493		133.438	-0.0934035		201.5	0.00848625
261.02979066022544	0.6739947486618456		456.89516129032256	1		485.9189814814815	-0.0588018		211.8095238095238	0.0435155
177.609	0.7517695555847932		422.9686907020873	0.17155295734538292		608.7325819672132	0.3061786007720668		919.7666666666667	0.5025559666342263
161.46245059288538	-0.957002		457.09	-0.358537		231.72045819935693	-0.0390763		90.60416666666667	-0.300702
27.93214756258233	-0.227855		407.59	-0.525645		143.74519230769232	-0.136484		32.78431372549019	0.0976399
322.50050556117293	0.7511964231805827		263.2880184331798	0.6965389211580587		576.8011363636364	0.42083315167886887		755.3666666666667	-0.670848
283.15942028985506	-0.0238713		442.3118279569892	-0.938869		433.188	-0.345572		697.5238095238095	-0.115071
297.20703933747416	0.0733524		499.64516129032256	-0.919253		441.5	-0.423786		818.1666666666666	0.0923375
220.875	-0.707444		449.2815249266862	-0.167452		644.8184523809524	0.3334697412803815		820.2121212121211	0.6381897439673757
293.6722408026756	-0.0180408		229.59754224270355	-0.629274		710.989	-0.368752		793.1666666666666	-0.0273728
239.42608695652177	-0.31797		402.4665898617511	-0.00827731		751.538	-0.830499		942.4166666666666	0.5115574570713595
98.64187643020595	-0.303593		341.24	-0.0736815		525.0528846153846	-0.0855858		951.078	0.6225994420133902
309.84	-0.372671		446.5716318785578	0.29442898177832477		607.4745370370371	0.2957867153222403		917.952	-0.033975
277.4260869565218	-0.287962		493.14516129032256	-0.79222		738.6114130434783	0.7356042463639693		819.452	-0.100976
235.46401799100448	-0.244292		351.97849462365593	0.16962650288390266		547.1193181818181	0.0647985		215.97435897435898	-0.784358
255.3594202898551	-0.885653		478.24039938556064	0.7865936316912008		614.1517857142857	-0.757504		223.66666666666666	0
99.38164251207728	-0.251887		428.07069320521623	0.5376993096030961		767.8722826086956	-0.507186		797.1212121212121	-0.147584
301.7185600748013	-0.713061		491.0951612903226	0.5094667608465964		482.11187557816834	-0.0508017		580.6666666666666	0
314.57608695652175	-0.367988		497.8510436432638	-0.655743		639.485	0.12707591772570395		675.2666666666667	0.022214651836420515
249.11180124223603	-0.70521		231.12342215988778	-0.595808		404.438	-0.0971555		723.3030303030303	0.27773677310480027
237.3689440993789	-0.648403		378.86284836515256	0.19075045708059726		199.188	0.018432117601860244		326.5238095238095	0.0795707
253.04713958810072	-0.749978		431.26420890937015	-0.58189		420.725	0.0801314		788.1666666666666	-0.680967
287.5306324110672	0.3995196980611068		264.3118279569893	0.13155159407576206		184.67083333333332	-0.0950522		432.4561403508772	-0.841153
156.07608695652175	-0.465064		289.2165898617511	0.4398239908392622		531.1041666666666	-0.141119		496.13178294573646	0.038088
136.78835110746513	-0.387535		183.7284946236559	0.8949384440302008		435.50416666666666	-0.105137		445.7809523809524	0.5540795673125597
215.83499716899604	0.0958362		254.09516129032258	-0.0839421		176.28365384615384	-0.298479		173.91666666666666	0.15157792273320153
290.0533596837945	0.2275576031727852		434.14516129032256	-0.795167		195.438	-0.163486		418.0238095238095	-0.0595309
157.99500587544065	-0.250174		256.67641129032256	0.9017902395750759		320.8672520661157	-0.0387803		466.5045045045045	0.3004324148723598
305.15942028985506	-0.472542		283.40241722699807	0.48923630896092096		168.6139705882353	-0.291354		518.5	0.22355812387491625
270.14608695652174	-0.724628		474.3724340175953	0.8889827415450002		303.738	-0.0362211		192.83333333333331	0.00848625
285.8927536231884	-0.179708		264.33266129032256	0.946599		729.5738636363636	0.3693673090069326		215.58156028368793	0.0072625
209.32608695652175	-0.579977		344.74039938556064	0.0369119		365.6239406779661	0.15716438244505354		958.7666666666667	0.7048327646991336
262.57608695652175	0.23837071138669083		375.05622848399844	-0.162054		127.31985294117646	0.2232179662328186		689	0.6080001934898679
182.78565568967537	-0.157488		309.8815249266862	0.1264584102588389		345.288	-0.106447		837.4166666666666	0.6838799653435136
289.15942028985506	0.11462177371344107		333.074	-0.236163		649.438	-0.806951		751.8809523809523	-0.803283
251.0599579242637	-0.980894		322.44516129032263	-0.00366912		697.8708333333333	-0.648521		111.00000000000001	-0.0670271
300.3001129305477	-0.761589		264.2451612903226	0.4490210925534659		403.0228658536585	-0.158283		228.5	0.00848625
213.77730646871686	-0.374913		491.25042444821725	-0.938608		759.938	0.00858638		226.44047619047618	0.038379765004241055
247.2619843924192	0.0758646		370.3118279569893	-0.150115		418.54464285714283	0.31462222062194123		136.97435897435898	-0.2615
288.40673211781206	-0.266579		357.1745730550284	-0.422021		389.5679347826087	0.11865234161637174		747.1666666666666	0.2951672353008665
242.04977116704805	-0.142836		53.74039938556069	0.12175447103823679		378.04233870967744	0.17453923187921025		161.76666666666665	0.2291191350807112
318.3446054750403	-0.72582		261.2451612903226	0		286.75738041853515	0.0704437		149.73333333333332	0.046993957778725316
120.94770857814335	-0.954179		389.58266129032256	-0.537042		491.438	0.6825050466253259		401.03030303030306	0.014458678902776701
178.05779427359494	0.7032036498967301		376.7192353643967	-0.569141		398.9451923076923	-0.189248		741.7051282051282	0.5548837182174978
311.32608695652175	-0.913692		443.2241086587436	0.11983122214832892		504.7006578947369	-0.0319237		145.27131782945736	0.16241401977819675
240.9888776541962	-0.964406		290.64516129032256	-0.491129		226.58723262032086	0.0433129		177.07971014492753	-0.110481
231.13220940550133	-0.511279		500.1836228287841	0.0747145		364.1926020408163	0.1223785704971765		682.2666666666667	0.17431985049286994
282.96497584541066	-0.0139136		367.50230414746545	-0.322607		630.6089285714286	-0.354557		167.75757575757575	-0.16901
318.63561076604555	0.4683525514117681		385.3451612903226	0.12044991511335008		484.3605769230769	0.0951452		188.875	-0.917266
306.29751552795034	0.29997937106190087		351.0297766749379	-0.446165		673.0288978494624	-0.880506		839.2121212121211	0.6940607627839478
35.064182194616976	0.3440417392452614		294.2214324767633	0.0518745		333.0208333333333	0.5155782388617904		127.56666666666668	0.0686805
239.92608695652177	0.6495876408226051		339.3515652312093	-0.384768		450.48295454545456	-0.149691		846.4358974358973	0.9726271669575055
296.4260869565218	0.27818075758259275		440.39516129032256	-0.0224647		539.9232142857143	-0.0780576		200.04166666666666	-0.151019
280.133	0.4932078322667939		279.99364613880743	-0.354955		600.337	0.334751		736.891	0.6283293503382982
226.18799171842653	-0.238681		254.28152492668622	-0.457808		465.35493119266056	-0.0148712		662.8333333333333	-0.5
147.42608695652177	0.17093002438590318		503.97849462365593	0		632.5	0.0284518		105.17575757575759	0.28757056010708754
74.7208	-0.14245		246.52751423149905	-0.168574		786.2152777777778	0.544208		81.25490196078432	-0.847765
128.37154150197625	-0.84077		499.89516129032256	-0.243342		565.8011363636364	-0.368991		98.48484848484848	-0.13148
168.54037267080747	0.7660039244995033		365.79900744416875	0.1281015255524265		619.0946428571428	0.7080961379552831		855.5952380952381	-0.271507
313.9169960474308	0.22090826813934403		345.15011178537213	-0.279349		549.3322368421053	-0.305303		756.2666666666667	-0.309017
256.9661835748792	0.825012		340.8451612903226	1		506.6982184241019	0.00243536		89.41666666666667	-0.4493
205.48362120309707	-0.519187		496.2605459057072	0.14693664722795877		597.7006578947369	0.16694396456104144		745.8181818181818	-0.733262
282.45108695652175	-0.958297		354.64516129032256	-0.11217		626.3492647058823	0.7932419973692522		61.96666666666667	-0.00530467
300.1195652173913	0.099652		375.05256869772995	0.5522041821357777		617.938	0.5		755.2083333333333	0.5801846026966858
315.7826086956522	0.49645210679778723		234.68682795698928	0.9123082075294603		682.938	0.9147877992194147		75.84848484848486	-0.0823693
252.61040068201197	0.29487815983022264		363.074	0.0697602		704.1217105263158	-0.797034		671.2666666666667	0.3937487443289606
276.62608695652176	0.806001		427.0297766749379	0.4245790904729182		767.179	0.5509893277786803		795.1666666666666	0.8524163823495668
233.1304347826087	-0.605918		448.97849462365593	0.0601525		752.5244565217391	0.9842722129007486		741.6853582554517	0.302381
191.62608695652176	-0.327643		468.9528535980148	0.19285901125029176		135.875	0.8475570669544484		618.2083333333333	-0.636573
249.10028050490882	0.430921		416.3451612903226	0.6062512556710394		488.77750000000003	0.19579235397006875		841.8666666666667	0.3550800012317698
321.0183946488294	0.18529768567981314		434.2165898617511	-0.700879		510.7152777777778	0.0276661		82.5	-0.559776
248.26839464882943	-0.819389		320.801	-0.0115199		718.438	0.7899125966245938		216.76666666666665	-0.704833
323.0533596837945	0.11166498116658781		259.3118279569893	-0.280957		651.1271551724138	0.3146167433614725		798.75	0.39272959480617126
265.2705314009662	0.2048327646991341		426.14516129032256	0.5998285541119834		724.1597222222222	-0.65447		968.8095238095237	0.7430597628961264
158.75591151792526	0.5270990745941728		296.2451612903226	0.20321835815546863		139.05654761904762	0.5597803850334893		588.2051282051282	-0.325794
138.30227743271223	-0.47915		331.7235926628716	-0.197732		538.1682692307693	0.3295597731076933		193.71666666666667	-0.0963589
249.51839464882943	-0.461128		379.53705318221444	0.4906054642903551		369.8184523809524	0.0791668		173.44444444444443	-0.0831616
168.43719806763283	-0.509249		194.71658986175115	0.8581683444970387		359.1041666666667	-0.202158		975.2380952380952	0.4039916757121298
265.01656314699795	-0.123678		279.94516129032263	0.3197906696769734		545.7708333333334	0.0853849		211.7525562372188	-0.259867
129.54949121184086	-0.883524		352.815	-0.380219		635.7946428571429	0.6738027384134304		854.6666666666666	0.6062980178105859
225.5533596837945	0.24642363492124794		322.877	-0.306351		514.062	-0.0395834		184.66666666666666	-0.14169
150.47724974721945	-0.917515		395.9364998729998	0.1206822533891373		524.5041666666667	0.24276692959678406		94.96666666666667	-0.00994395
262.44513457556934	-0.579897		410.107	-0.43628		619.337	-0.704833		86.46666666666667	0
276.112	-0.0363546		474.9451612903225	-0.143004		72.5284	-0.375677		74.66666666666667	-0.976022
239.84340297383778	-0.146781		238.31182795698928	0.37039932739966475		681.921	0.010432652484918653		416.80952380952385	0.2692679403273175
215.8927536231884	0.8775608258877887		259.178	-0.96092		381.438	0.16209959290506776		914.75	0.052339
253.8490754622689	0.8850033312611553		381	0.152346		391.438	-0.187167		162.64743589743588	0.0890041
266.9313501144165	0.8950689430910245		356.64516129032256	-0.0332386		401.438	0.12024686189285554		209.58666666666664	0.13332453286341422
275.3594202898551	0.4387585779792049		269.90603085553994	1		630.2407786885246	-0.848116		151.71666666666667	-0.15845
193.22608695652173	0.2536585732086867		202.56182795698928	-0.893784		722.1217105263158	0.45938603347103035		173.82666666666665	0.7586593567011712
0	-0.411628		375.9178885630498	-0.281229		620.5020161290323	-0.738153		127.86666666666666	-0.218411
275.7391304347826	-0.345056		434.72849462365593	-0.650281		689.038	-0.0108968		134.39393939393938	0.033975019812696704
182.55666948079357	0.13877022295582286		307.71037868162693	0.40618648857867673		651.3848684210526	0.5780206114093955		391.2150537634409	-0.000731038
284.6909518213866	0.5906950329129914		339.5615492501888	-0.446556		746.438	0.23178611415900927		203.69892473118279	-0.051316
254.95652173913044	-0.31079		427.72849462365593	0.12566591637800234		680.8168103448276	-0.658984		188.7719298245614	0.0396645
141.3355209187859	0.601193		262.00230414746545	-0.394609		578.163	0.18824575660852327		160.04301075268816	-0.10027
141.064	-0.600729		356.89516129032256	0.7397354985222524		701.6480263157895	0.8622618516704058		694.1666666666666	-0.345422
232.47826086956525	-0.342831		296.39516129032256	-0.261321		736.6193181818181	-0.370677		784.7435897435897	0.610647
274.00608695652176	0.23057175855410547		272.4970131421744	-0.530657		657.938	-0.664504		773.8484848484848	0.176863
158.9313501144165	-0.672534		281.09970674486806	0.2567715290840628		406.5064655172414	0.16111862194056473		785.3333333333333	0.778462
287.01029748283753	0.9779030798176137		271.4143920595534	0.7667377083565742		327.4399523160763	0.10970764854198643		622.0579710144928	-0.0147488
315.32608695652175	0.33636848485043913		354.4913151364765	-0.0917388		558.6711448598131	-0.102638		630.6666666666666	0.2697068800546666
225.26358695652175	-0.651263		351.4289450741064	-0.580373		426.44825268817203	0.32995355185252484		855.5666666666666	0.9145763819509656
260.20108695652175	-0.408986		167.00879765395896	-0.671198		226.69134615384615	0.19721233676619268		658.5238095238095	-0.0283827
279.80567879325645	-0.662244		347.33266129032256	-0.195004		575.1647727272727	-0.614158		708.7575757575758	0.367806
164.98517786561268	-0.975028		476.87593052109185	-0.344042		154.3384584664537	0.037615		618.4666666666666	0.0379812
341.61775362318843	0.892924		372.4913151364765	0.32432938819383494		703.75	0.8957221775470493		718.75	0.8953680393741176
244.20108695652175	-0.36995		333.64516129032256	0.13914064204330084		714.3422619047619	0.24578820573428928		731.8666666666667	0
218.94710606480203	-0.0826953		260.7039848197344	-0.324261		123.46975806451613	-0.347237		631.2916666666666	0.23677712698085945
237.24916387959865	-0.184161		494.14516129032256	-0.946446		179.4170918367347	-0.406803		640.0952380952381	0.4039916757121298
141.22608695652173	0.5462227355550786		175.3951612903226	0.7799406208887413		683.6967592592592	-0.513664		593.7380952380952	-0.385948
256.49275362318843	-0.833873		238.7284946236559	-0.791876		204.35054347826087	0.1785882368389503		653.8541666666666	0.0574384
340.62608695652176	-0.163547		266.14516129032256	0.4892529109148113		670.3465909090909	0.075819		665.4545454545454	-0.293217
237.3715415019763	-0.650004		441.2007168458781	-0.0439287		508.938	0.13471780228000765		737.6666666666666	-0.704833
216.7482426451445	0.33874317170180734		472.9951612903226	-0.396321		443.812	-0.423896		751.1282051282051	-0.233262
300.7678345293373	0.00418643		203.85568760611207	1		397.9009146341463	0.0578857		788.8666666666667	0.18575024158495693
115.77053140096619	-0.96009		456.97849462365593	-0.0601525		410.41185897435895	-0.114191		151.6799557032115	-0.0474257
252.1813501144165	0.29591386934161484		479.2165898617511	-0.960891		431.468	-0.058979		49.46666666666667	0.0616139
194.7068816585085	-0.281792		299.40588363795234	0.33017739168782306		448.65972222222223	-0.625666		100.76666666666667	-0.0669032
176.94473102431834	0.41198968210698933		458.9451612903225	-0.489541		419.688	0.6530711754262101		77.73333333333333	0.037492319700233444
264.78442028985506	-0.281787		505.0951612903226	0.6102516589034438		460.837	0.021189304634946417		89.02380952380953	0.1333241002334356
326.07608695652175	0.811983		241.6451612903226	-0.398986		517.7891483516484	0.10127713689223874		40.602150537634415	-0.203509
288.4467766116942	-0.224404		261.277	0.4138878865388199		542.293	0.13528163878834884		804.9444444444445	0.8047295963489336
169.98785166240413	0.0229013		414.99810246679317	-0.0322911		410.9263888888889	-0.0396711		817.3030303030303	-0.719462
265.70980788675433	-0.768935		246.06182795698928	0.547777		421.938	-0.171512		720.14	-0.35516
282.669	0.2898503494057827		346.83834310850443	0.0567664		669.2836538461538	0.9480116943222635		761.5128205128204	-0.67137
244.46245059288538	0.47332739049623596		492.3451612903226	0.9754057130695589		134.52083333333334	-0.539936		750.4942528735631	0.5801781274229775
179.73517786561268	-0.583493		320.552	-0.225824		240.49632352941177	-0.549848		669.6085271317829	-0.22952
157.60987074030555	-0.037298		368.5213389484652	0.058711812722698875		461.39094827586206	0.0851617		21.36666666666667	0.00530467
253.06933019976498	-0.871886		228.29222011385198	0.7499999999999999		623.918	-0.42863		767.6212121212121	0.1730389871882956
328.21294827039037	0.8371018670687118		243.50562640660164	0.6442887370247169		652.0528846153846	-0.0860009		807.0666666666666	0.8565500445878375
263.1026827012026	0.7436173824193509		427.3859020310633	0.0428016		613.562	0.9158571880864991		396.81481481481484	-0.367991
274.1927536231884	-0.0630831		443.14516129032256	0.9873815318627945		487.812	-0.283246		549.2753623188405	0.10235675142366561
169.32608695652175	-0.198815		485.57619577308117	-0.584501		276.51742565055764	0.13126645816537902		735.5999999999999	0.9059061386189374
288.48125937031483	-0.0825514		330.2149154355484	0.031541071668425506		328.3808962264151	0.10720074341898135		765.2666666666667	0
156.6202046035806	0.6460327200741323		455.9178885630498	0.45780753684115866		603.1464947089947	-0.43691		389.17412935323387	-0.155493
316.8517279821628	-0.177758		238.9929873772791	-0.861934		139.938	0		806.8771929824561	-0.572101
181.43040350328437	0.9536722884608376		420.51170264370603	0.0398199		665.0208333333334	0.4133732725596314		23.703703703703706	-0.384911
141.21162912519645	-0.692089		252.4872665534805	-0.406585		726.9829545454545	0.9068265343409422		332.0634920634921	-0.0384676
300.6536731634183	0.10278285421318702		482.9354838709677	0.8366241686792257		360.24861111111113	-0.0192141		360.2666666666667	0.11382339598505616
312.564	0.7136587471140327		385.22208436724566	-0.566946		439.3765243902439	-0.337604		300.3137254901961	-0.153755
278.72263868065966	-0.137325		472.64516129032256	0.38401178446082734		672.875	-0.868418		791.9710144927536	0.15766705178093762
213.1367378440957	0.4603242981965784		446.64516129032256	-0.137715		647.7152777777778	-0.831858		290.2291666666667	0.037405118482553346
221.91304347826087	-0.0453499		497.2258064516129	-0.958883		344.79464285714283	0.3907788151764134		829.3666666666667	0.6708480308396202
333.46608695652174	-0.827457		479.6051612903226	-0.561058		627.5953947368421	-0.562184		374.9607843137255	-0.0358307
179.6096486003574	-0.587336		443.2360703812317	0.046039705254638325		144.74519230769232	-0.920443		799.9393939393939	-0.033975
318.5046583850932	0.36611953746020437		269.02016129032256	-0.560779		161.17083333333332	-0.224837		775.2380952380952	-0.706243
284.4260869565218	0.295167		421.4844470046082	-0.393621		362.678	0.11757726590669933		678.9791666666666	-0.515094
205.13689776733258	0.5783549836063787		256.9951612903226	0.6042293564009767		323.358	-0.0777324		554.3589743589744	0.0822443
352.5907928388747	0.8941286430655627		472.4229390681004	0.6133754379862464		609.1526162790698	-0.241834		77.86666666666667	-0.560375
318.12608695652176	0.571027		487.3118279569892	0.8925111472529013		178.75	0.18275452568336126		164.86666666666665	-0.0211893
303.88858695652175	-0.679917		427.88891129032254	0.00474663		531.2880747126437	-0.0229343		140.77777777777777	-0.436
184.20942028985507	-0.732703		257.56516129032264	0.5		556.6170918367347	0.36791264609541613		152.39393939393938	-0.033975
210.57608695652175	0.0724758		245.38045540796966	0.911659		658.138	0.9395248496963404		162.75757575757575	0.3668750612523435
183.84344806763283	-0.524244		439.56334310850434	-0.0430673		135.13315217391303	-0.0035074		93.05128205128206	0.6347178022800077
140.5319693094629	0.506168		493.258	0.6785414649901844		330.1186594202899	0.0874087		110.71505376344088	0.0019191
150.73817486860963	-0.987183		481.1757735352205	0.5921976547456715		666.3523936170212	-0.694719		822.0196078431372	0.0222233
299.41983695652175	0.32152013997027035		472.11182795698926	-0.105785		579.8891129032259	-0.178391		192.5887445887446	-0.6434
289.4467766116942	-0.567623		376.8512423714037	0.8635377016387807		183.7249617737003	-0.0366292		476.9607843137255	0.1295297868985696
314.1832298136646	-0.887695		261.04516129032254	0.7687025592412767		587.6433823529412	0.9353443606661126		769.8431372549019	-0.05481
134.55108695652171	-0.442237		216.6754643206256	-0.26321		619.5284090909091	-0.409666		462.56666666666666	0.0669032
206.65342508601816	-0.945481		299.04838709677415	-0.122182		733.5152777777778	-0.0433695		910.8541666666666	0
221.231	0.31322635812611327		245.81182795698928	-0.890511		538.7232142857143	-0.842319		757.0666666666666	0.8855017059025997
191.29483695652175	-0.984365		269.574	0.144795		644.3920454545455	-0.348077		414.80952380952385	-0.0811657
305.3787185354691	-0.771488		456.17849462365587	-0.49929		155.317	-0.2385		476.6666666666667	0
158.69477382520864	0.012902990331401083		227.93682795698928	-0.399025		218.70416666666668	-0.013496		398.0144927536232	-0.106096
280.7705314009662	0.8918037085378719		279.9308755760369	-0.202394		606.3208333333333	-0.402699		278.8364779874214	0.0807015
216.5563195146613	-0.257151		338.368	0.4704061170436436		373.9432471264368	-0.0752478		352.3541666666667	0.10520183928906306
308.95108695652175	0.7732158486604273		266.1906158357772	0.4792964170931152		398.71022727272725	-0.110105		897.5666666666666	0.8566887416972224
287.86608695652177	0.7563395055669904		355.2007168458781	-0.974757		592.013	-0.140015		245.05128205128202	-0.217423
316.30608695652177	0.8973790449718909		248.49131513647646	-0.846929		661.688	0.23932246689482542		453.06666666666666	-0.151006
276.6409017713366	-0.61191		218.40516129032258	-0.0296395		691.3070652173913	0.13061790850274083		214.27380952380952	0.41728657816853265
224.70608695652174	0.49011777602403445		423.11391129032256	0.9117655454721552		756.3848684210526	0.42394888400489045		297.2666666666667	-0.295167
65.82608695652173	0.21549537896560253		155.31182795698928	-0.0154211		671.538	0.0686805		315.33333333333337	-0.048059
155.0376254180602	-0.844157		241.91788856304984	0.44100191513247156		263.49305555555554	0.00223916		144.2549019607843	-0.0269317
323.2308488612837	0.49982820888117613		391.59252971137516	-0.565877		299.9543539325843	-0.051163		177.47086247086247	0.1456707566644324
256.4799331103679	0.5699465719196397		292.29733520336606	-0.223252		377.72473404255317	-0.00243228		810	-0.528197
330.7546583850932	0.4003041487233735		486.4229390681004	-0.655796		417.9822154471545	0.16877206461832397		738	0.5934796257265121
250.84782608695656	-0.315445		373.5925297113753	0.25544782683067596		475.34659090909093	0.16124909123291858		0	-0.210417
292.1195652173913	0.9975850495352772		240.7451612903226	-0.815294		669.1298076923077	0.9756723966235978		208.16666666666666	0.26323130253838717
203.04830917874398	0.6355981592654449		434.1094470046082	0.5406300261729087		697.938	0.7357568321585278		781.2380952380952	0.9838286787435124
193.51839464882943	-0.576745		420.3118279569892	0.2081046628689547		688.9829545454545	0.062833		801.4358974358973	0.15035950558856492
319.91537267080747	0.0739079		281.7451612903226	0.6040321546959586		256.0116935483871	-0.0351698		792.0416666666666	0.2188036127406492
189.2050343249428	-0.450191		460.64516129032256	-0.0151462		332.71022727272725	0.16950131892286413		458.6260575296109	-0.0612761
313.50350631136047	0.0785027		435.25230414746545	0.39275030653208837		501.3041666666667	0.19590562071998474		490.4421768707483	-0.353638
204.13951979234264	0.6283933294764577		398.24388740497227	-0.108323		486.72321428571433	0.0289671		506.12820512820514	0.035467577441735884
234.70942028985507	-0.556746		450.4229390681004	-0.86957		509.5144230769231	-0.278858		525.8967551622419	0.080986
247.3975155279503	0.0507472		281.21533672891906	-0.268578		323.8722826086956	0.46650421870920883		62.616666666666674	-0.0664978
184.50901378579005	-0.109998		495.4451612903225	0.15472714468735713		730.7102272727273	-0.270414		221.72072072072072	0.041353
278.7378516624041	-0.418779		298.1816419770179	0.9906254915771668		495.66477272727275	-0.089555		36.299019607843135	-0.169002
266.57608695652175	0.19373746062032268		243.2840501792115	0.32043580897505497		564.938	0.277465		173.27536231884056	0.13920359832564463
208.22020460358056	0.7054627999424752		461.808	-0.205302		227.08035714285714	-0.0841428		192.42857142857142	0.21420195793592944
252.5799331103679	0.8333661221230892		426.4229390681004	0.00603434		343.4951923076923	0.0802014		721.561	-0.493995
325.2876254180602	0.15777770178115844		261.54941660947156	-0.995996		822.4963235294117	0.7097328796820954		743.8333333333333	-0.630405
171.2585193889542	-0.219907		248.5880184331797	0.6424292522367572		357.438	0		757.4358974358973	-0.347884
236.65301003344484	0.128647		456.64516129032256	0.2261713703954499		631.138	-0.368927		54.91666666666667	0.17600285396088133
176.8778110944528	-0.345451		146.88325652841783	0.2863682821294113		771.938	-0.204833		832.3809523809523	0.8937176957642733
150.60386473429952	0.39165306385187665		268.22301596160287	0.011765962676971952		723.5803571428571	0.9283402716435308		203.18518518518516	0.13112483481498813
223.51726342710998	-0.36042		317.86283723140275	0.00881568		768.337	-0.991341		53.992753623188406	0.0388993
308.44513457556934	-0.293102		425.2605459057072	0.16700171701747504		703.1647727272727	0.44100191513247156		81.12820512820514	0.0774194
249.6300085251492	0.5100679251506635		486.89516129032256	0.7862775807884123		745.938	0		40.866666666666674	-0.0451672
222.4223602484472	0.23614660781894822		354.88127240143365	-0.432311		719.2201086956521	-0.615363		26.71505376344086	-0.455749
300.1937340153453	0.5240153328745899		447.0701612903225	0.0959535		728.3786764705883	-0.398018		818.8888888888888	-0.544208
202.85733695652175	0.29077537053442637		405.7729568174791	-0.386304		531.5089285714286	-0.0576242		751.1794871794872	-0.364579
260.7594202898551	-0.847156		476.08266129032256	0.725784		519.2836538461538	-0.00218017		41.391666666666666	-0.17439
283.4576659038902	0.0517611		435.5340501792115	-0.207244		611.2610294117648	0.29135398005065005		729.1666666666666	-0.645302
162.26969597907816	-0.123551		108.12903225806451	-0.978214		563.9111842105264	0.8137705398256271		31.277777777777782	-0.495376
184.82608695652175	0.16099837609960432		217.20398481973436	0.8871126895568875		684.4147727272727	-0.717605		816.3666666666667	0.11449829409740035
324.2546583850932	-0.0439445		266.52016129032256	-0.640637		540.5665322580645	0.2033874076182066		889.8974358974359	0.4514956390347956
202.49275362318843	0.0715278		427.9972739663789	0.6833545166225713		626.4182692307693	-0.39465		912.8666666666667	0.7397354985222522
172.73517786561268	-0.832548		443.32440657334143	0.17688025593321552		555.0208333333334	-0.262962		18.966666666666665	-0.138064
344.4624505928854	0.6692530273303325		456.74039938556064	0.6092124118866433		608.4494453924915	0.34099183680012735		818.5666666666666	0.9503856105532279
196.069	-0.424231		463.6808755760369	0.8927677420194811		696.875	-0.420579		760.1282051282051	0.9384988745670035
263.32608695652175	0		418.39516129032256	0.056619454722376054		215.16477272727272	0.9474315432887466		191.2897822445561	0.11636270889700571
231.76726342710998	-0.0954217		491.7894911872298	-0.510376		664.1517857142857	-0.046615		73.09166666666667	0.10337226502027722
171.3816425120773	-0.22411		432.69779286926996	0.8891400481228457		303.98161764705884	0.0853295		90.03153153153154	-0.0270208
180.07098491570542	-0.574975		423.4507168458781	0.5269128328128727		648.8558673469388	0.11479987470550708		41.03333333333333	0.00394699
198.3816425120773	-0.547791		439.9293718166383	-0.501511		706.859	0.42453426262433075		60.92753623188406	-0.0822069
211.10386473429952	0.7048327646991335		222.4294750158128	0.5126690335120424		753.438	0.6061530396695741		814.8333333333333	0.22005937911125883
160.26358695652175	-0.105155		345.20330082520627	0.2602239178957065		336.6720679012346	0.3813381163149928		196.06666666666666	-0.508799
122.85638998682477	-0.563457		499.68024900962075	0.8171040978802759		555.7278225806451	-0.165547		276.4666666666667	0.07108
229.2876254180602	-0.840362		243.17849462365595	-0.72239		544.7986111111111	0.1012633692102393		25.20567375886525	-0.251256
287.82608695652175	-0.69583		266.5938792390406	-0.851585		567.938	0.0779791		802.314	0.9458198614352569
231.69565217391306	0.7562303928596172		152.56621392190155	-0.389118		673.0716463414634	0.726841		185.64492753623188	0.11363678790786565
291.6038647342995	0.8023369586530257		447.52016129032256	-0.711781		203.188	-0.692301		286.219	-0.456879
347.6722408026756	-0.617921		469.94950911640956	-0.769677		222.17279411764707	0.0915817		921.9666666666666	0.7852232874772773
139.01839464882943	0.0801053		480.5499231950845	0.8736188582463993		635.4660714285715	0.19390172660578264		293.6212121212121	-0.244374
299.49275362318843	-0.979986		374.92721257237383	0.0982936		245.8568548387097	0.0413638		860.8974358974359	0.6211189415908435
221.2546583850932	-0.136841		439.277	0.0711673		268.78914835164835	-0.00081424		821.6296296296296	0.5244511295449393
315.32608695652175	0.7432284709159372		499.11182795698926	0.9174722637582434		581.8011363636364	0.129127		310.18939393939394	0.4567522501716064
201.63096500530224	0.00268792		238.28618693134823	-0.147117		288.97083333333336	0.27397793066592013		330.7916666666667	-0.0633598
132.95511921458626	-0.849829		277.04516129032254	0.8279791303773694		857.2708333333334	0.0558115		754.1666666666666	-0.932807
35.80283114256825	-0.818571		488.62953629032256	-0.736355		657.9669117647059	-0.232514		336.87254901960785	-0.00551303
206.3816425120773	0.9957655284843575		281.7880184331798	0.040846551999402014		247.69836956521738	-0.367829		354.4166666666667	-0.417874
309.40942028985506	-0.35907		342.9194470046083	-0.0432469		193.98295454545453	0.45671067734323106		382.4848484848485	0.030224066838919473
247.59079283887468	0.6130734952670491		469.0662139219015	-0.221064		368.06997863247864	-0.0007187		391.25	0.20210369414607585
199.23785166240413	-0.671304		447.2377538829152	0.8819060928688951		232.60029069767444	0.20466113824945445		371.7666666666667	-0.0447728
148.39130434782612	0.958862		263.1586748038361	0.8492258830284495		747.6193181818181	-0.581227		301.1347517730497	-0.0961509
47.92132505175984	0.040501944367681925		387.39516129032256	0.0602452		460.438	-0.341053		405.974	-0.142532
187.82608695652175	-0.436579		274.50956806998363	0.3869834493587505		383.58035714285717	0.11172294639111517		900.8666666666667	-0.403589
151.43322981366458	0.9500145894731321		463.79516129032254	-0.260481		483.1193181818182	0.1992814109754819		280.1861471861472	0.8118406195291975
309.5460869565218	-0.433783		493.6759305210918	-0.727338		474.98295454545456	0.26230419515177344		195.32882882882882	0.0395425
329.5953177257525	0.090606		502.97849462365593	0.7848193411380516		773.038	0.190177		298.55128205128204	-0.0961076
147.5594202898551	0.7768850326718851		285.9970131421744	-0.0587459		643.625	-0.319797		527.4035087719298	-0.0223893
39.576086956521735	-0.579094		369.7880184331798	-0.25069		636.875	-0.172708		589.8376068376068	0.0937586
232.3816425120773	0.039568789559707655		388.6154233870967	-0.264289		690.638	0		263.49275362318843	-0.0158744
251.6865520728008	0.026275776761013378		325.09970674486806	-0.189092		654.2232142857143	0.27064049503015986		607.0238095238095	0.31804120058273627
316.1945080091533	-0.415978		313.64516129032256	-0.0696045		705.438	-0.470092		616.7291666666666	-0.052819
227.8975155279503	-0.727847		460.41059338908804	0.11460417481671281		673.5270522388059	-0.304781		788.0952380952381	0.8784041185710145
195.46245059288538	0.0955883		475.97849462365593	-0.136838		546.125	0.19674616470988357		802.0666666666666	0.039046645771942244
254.91983695652175	0.6600914427609111		386.6747909199522	-0.199982		803.5208333333334	0.3100770972979165		566.2982456140351	0.0684035
274.34608695652173	0.022275008563551402		501.4686907020873	-0.0158314		680.3027482269504	0.9352598929525905		677.0666666666666	-0.647584
122.69950467804073	0.5384898719631032		348.3652870764861	-0.0809419		758.2556818181819	-0.332285		699.7291666666666	-0.148135
182.0592157908776	-0.781711		172.3613775065388	-0.0292132		551.438	0		535.7333333333333	0.13618325448149604
299.5533596837945	0.9357770511432347		220.74860956618468	-0.808569		278.1857876712329	0.00843905		726.8666666666667	0.1016362126221372
149.19194061505834	0.689962		435.1243279569892	-0.504138		234.53183962264148	0.12313624946930513		758.3809523809523	1
222.34989648033127	0.6316930312244402		232.04516129032257	0.29516723530086597		564.3677325581396	0.1794733651025365		772.1999999999999	0.0778365
241.74275362318843	0.10070811671302349		307.33143580012654	-0.285565		749.5803571428571	0.12265598352848919		833.7575757575758	0.042899
234.2927536231884	0.316565		479.3451612903226	0.2602645014777478		759.8303571428571	-0.207035		639.4666666666666	-0.196586
209.17302573203193	-0.850676		198.02977667493795	0.17083315167886892		214.89204545454547	-0.197111		937.3333333333333	-0.76912
167.85638998682475	-0.71652		291.30579477448543	-0.220997		577.2152777777778	0.20350648118191728		676.3333333333333	0.13156321060408782
201.8975155279503	-0.151964		185.9981024667932	0.5306804545277485		851.2232142857143	0.6853520371840317		787.452	-0.284896
140.3816425120773	-0.917852		352.2927803379416	0.12809896490758377		671.8568548387096	-0.933895		814.5666666666666	-0.786254
297.8816425120773	0.5618853537494001		438.1293241862502	0.11977294216374836		709.987	0.2951672353008665		599.2857142857142	0.4183847988548854
190.10608695652172	-0.119222		511.09970674486806	-0.679043		619.5926724137931	0.0965724		651.8666666666667	-0.342687
204.45259298061814	0.5909222596564905		260.50230414746545	-0.858817		648.2708333333334	-0.723629		617.64	0.1292787092509977
242.2131837307153	0.2523138884462324		488.77373271889394	0.5989277541653149		310.76144366197184	0.000928668		711.6666666666666	-0.244208
159.00255754475705	-0.595242		266.0297766749379	0.10114822218204775		699.6517857142857	-0.5		860.4761904761905	1
118.21739130434783	-0.983379		505.132	-0.629963		718.9080882352941	-0.00253292		640.9743589743589	0.24234763006955434
151.30227743271223	-0.808787		464.71334310850443	-0.419062		642.9080882352941	0.37300687844519087		752.4848484848485	0.0819087
201.78442028985506	-0.477595		472.7039848197343	0.9241340992303233		583.0528846153846	-0.121337		726.5999999999999	0.10513691342250686
141.4030100334448	-0.735252		303.00624454007186	0.1917706637347009		659.638	0.11717966392126394		692.78	0.0826726
261.13643178410797	0.562116		474.38045540796963	-0.180219		691.8492647058823	-0.931014		824.952	0.30691159692477016
177.88731144631765	-0.963447		498.17849462365587	-0.47157		565.0284090909091	-0.413336		660.9166666666666	-0.103969
161.86056971514245	0.9721223353409191		500.2880184331797	0.21539104594541233		748.438	0.15544152438044528		676.6666666666666	0.20015207436168675
28.42608695652173	-0.0784396		400.5060450873766	-0.103181		616.688	0.6461657656192744		833.5	-0.353834
322.4414715719064	0.7028392006638626		248.36516129032262	0.8258836380282337		607.5551470588235	-0.5		720.6666666666666	0.16348586890660965
170.3377148634985	-0.849323		479.2377538829152	0.7036069303759366		449.938	0.3000733575313485		794.1282051282051	0.7966273621521806
220.5879917184265	-0.338865		420.34886499402626	-0.153036		783.538	1		651.6261261261261	0.015110894204916023
155.599	-0.581363		407.4472051964543	-0.113536		335.7451923076923	0.3949014980750244		665.6666666666666	-0.377349
293.9689440993789	0.027911529214108607		475.1946118397731	0.9462248717260199		411.8033536585366	-0.00393715		749.8333333333333	-0.191961
180.21894409937892	-0.698853		247.37243401759534	-0.753351		778.7232142857143	1		832.2873563218391	-0.763811
223.5046583850932	0.00285552		335.939	0.14965163373622903		381.64338235294116	-0.393838		673.5416666666666	0.3383728062254563
237.085	-0.381039		439.04516129032254	0.441002		393.70416666666665	-0.0176657		727.2764227642276	-0.600788
313.2806324110672	0.1850407548925687		198.9784946236559	0.6695013189228641		545.1852477477478	0.14930023598067532		636.8541666666666	0.038603635377531746
277.6927536231884	-0.155958		482.8724340175953	-0.541367		713.538	0.9463997482438992		719.9166666666666	0
214.47314578005114	-0.515074		331.8451612903226	1		603.8734673024524	0.021236006251868448		695.9791666666666	-0.20424
306.35240274599545	-0.431137		492.4346349745331	-0.437653		558.477	0.0341023		741.7575757575758	0.2470798077419022
237.78442028985506	-0.0829225		253.0340501792115	-0.767652		837.3198529411765	0.40074762761726146		911.5128205128204	0.8469288245737899
99.52878965922444	-0.219122		314.79008882655444	0.3190218381661219		573.438	-0.352416		717.1666666666666	0.10241638234956672
179.83233695652177	-0.734716		339.7360703812317	-0.438171		788.587	0.6762062937738013		399.1066666666667	0.24179658375373003
303.69565217391306	0.1551609928260051		490.2061369000786	-0.67244		566.938	0		888.2666666666667	-0.988394
300.50790513833994	0.7632630190774315		453.1157495256167	0.3328236556236405		47.2775	-0.751746		372.0087719298246	-0.640112
237.35240274599545	-0.600671		257.258	0.9571890353514847		574.2067307692307	-0.0992649		419.1666666666667	-0.232473
253.09531772575252	-0.703788		468.8118279569892	0.00338315		751.7152777777778	-0.135953		321.9659367396594	-0.0153941
287.64426877470356	0.37699312155480924		486.5284946236559	0.41292749858232963		759.3660714285714	0.5784749397679525		388.69607843137254	0.035162
194.22404614019524	0.5127983836844223		247.22016129032258	-0.766718		598.125	0.0617055		338.6666666666667	-0.32254
155.90016103059583	-0.46782		310.16545649327463	-0.228375		840.5913461538462	0.8469288245737899		620.5897435897435	-0.0390745
136.63858695652175	-0.365838		272.457	0.6801320716791702		579.9212662337662	0.0829497		654.7142857142857	-0.464079
221.4606548577563	0.5821443342445701		482.09970674486806	-0.0842291		717.016	-0.442751		809.4358974358973	0.31924962690036107
287.3645484949833	-0.43628		445.2451612903226	0.49734747901494686		327.438	0.5524045765715283		247.57835497835495	-0.0774888
161.12116892373484	-0.777133		454.49364613880743	-0.544418		669.0360401459855	-0.661167		632.9166666666666	-0.0332809
293.40942028985506	-0.343452		473.11324639670556	-0.881324		644.3465909090909	0.9604800727239271		683.06	0.0732455
149.3975155279503	-0.39526		284.4346349745331	-0.0324844		730.5284090909091	-0.762914		158.24806201550388	0.0979076
184.96894409937892	0.33460826017797735		456.9143920595533	-0.0531294		775.4697580645161	0.30473933446763785		418.0144927536232	0.6389138582121252
196.69597543235818	-0.235939		226.19688542825364	0.6433585133330396		653.8920454545455	-0.588563		198.46666666666667	0.11617741450882349
270.40942028985506	-0.490821		483.79900744416875	0.9042676569033498		306.80592105263156	0.019701895416009117		392.55855855855856	0.055440120414468434
237.15942028985506	0.5949008523428205		286.4546850998464	0.0683609		325.1458333333333	0.18490943566678836		402.54901960784315	-0.275098
216.64426877470356	0.5812270777146202		265.88325652841786	0.3031386484635513		621.875	0.21267684269137568		460.5555555555556	-0.178865
228.32608695652175	-0.8858		249.3951612903226	0.5900770815549384		680.0461956521739	-0.155989		471.36231884057975	0.5814330186780055
206.8594202898551	-0.745297		260.3118279569893	0.1537830134456666		407.1041666666667	0.0601525		211.57777777777775	-0.0111435
261.17391304347825	0.3577021816165057		458.0244716351501	0.43483494431499065		615.5926724137931	0.28770936108241774		428.8444444444445	-0.00190854
186.66067342268718	0.25674301757854967		489.3594470046082	0.3235548298135746		627.6193181818181	0.8382436318551171		451.843	0.18346593086553695
227.63491048593352	0.3473197468460784		281.86738351254485	0.17645174476876996		294.17824074074076	-0.166039		483.98809523809524	0.21671807084302608
249.92608695652177	-0.810189		300.39516129032256	-0.00826379		288.6517857142857	0.30210634686723153		821.3666666666667	-0.169501
170.16651248843664	-0.501349		496.85568760611204	-0.593676		421.62268518518516	0.14935678345843503		142.1282051282051	-0.57698
251.25108695652176	0.21401301846226523		509.4753499695679	0.22394236960879568		437.0208333333333	-0.205002		445.2666666666667	0.25267481003243525
303.0594202898551	-0.19002		272.96047660563795	0.6184863496043298		267.6139705882353	0.22350479940212784		373.3666666666667	0.5000000000000001
299.5094202898551	0.8246659383700833		329.50703974336125	-0.0599272		401.1041666666667	-0.0601525		201.56666666666666	0.0654007
212.22608695652173	-0.370873		375.28877831159923	0.27753906165898806		586.438	0.5481548039137518		381.2666666666667	0.3937487443289606
247.1304347826087	0.041462746193000305		479.0951612903226	0.5950709656171116		844.2589285714286	-0.408401		211.71014492753622	0.040114
288.32608695652175	-0.327979		411.37176227554426	-0.272728		413.798	-0.903931		919.4942528735631	0.5143437794181086
240.35240274599545	-0.257288		503.074	0.8643137144952707		635.6041666666666	0.2393224668948254		32.72916666666667	-0.388224
318.5046583850932	-0.726467		440.39516129032256	0.0948464		815.2708333333334	-0.650917		90.7051	-0.289165
121.25108695652175	0.9778747578891882		459.3842917251052	0.990363		622.0284090909091	0.0934523		790.3809523809523	-0.112059
180.15942028985506	-0.17439		450.277	-0.141106		612.6474644128114	-0.0442395		737.7380952380952	-0.918566
240.93719806763283	-0.867166		261.00230414746545	-0.859137		728.5041666666667	0.8572329339225427		751.952	0.39776135193889817
230.76358695652175	-0.607006		173.00000000000003	0.091821		589.3155487804878	-0.333305		697.7051282051282	-0.0843658
282.65108695652174	0.010417523328525021		284.1537585753905	-0.401098		832.138	-0.748771		689.03	-0.457808
318.82608695652175	0.4858913699430542		361.65728250244376	-0.051461		638.1232142857143	-0.319569		681.6666666666666	-0.228811
306.2107023411371	0.43809505634255935		488.81658986175114	0.16222780081243848		707.9901315789474	-0.815808		841.1666666666666	-0.311868
34.903	0.4204293334544247		236.8851612903226	-0.407542		769.3541666666666	-0.7046		737.3666666666667	0.10642748808751785
239.8645484949833	0.7357597598459398		455.7065647990945	0.23693319830549706		723.0224056603773	-0.81833		787	-0.756005
296.54037267080747	0.2578717843027539		321.48558682223745	0.21727704928641772		757.5803571428571	-0.0795707		818.1666666666666	0.0837138
279.6316425120773	0.5026844471955882		483.742	0.0985815		670.4719827586207	0.1632439072808713		798.8333333333333	-0.104632
228.43584305408274	0.8656367493040866		406.54516129032254	0.5420176076655937		696.438	-0.749849		842.3095238095237	-0.899411
74.74916387959867	0.12566591637800228		442.3820033955857	0.3163671350789766		681.3092948717949	0.6541579969151821		820.3888888888888	0.6925246199501721
128.64426877470356	-0.852416		237.91182795698924	-0.945768		742.2556818181819	0.6235344996133653		85.66666666666667	0.30186110257299015
255.66516741629187	-0.507648		255.18902093944538	-0.296731		752.0826612903226	-0.626036		692.7666666666667	0.20483276469913345
205.54608695652178	-0.469873		445.51182795698924	-0.963031		832.688	-0.830156		792.8095238095237	-0.0795707
282.5533596837945	-0.928049		483.2165898617511	0.16309863079328482		207.85416666666666	-0.940087		735.5757575757575	0.7295861137731686
259.8975155279503	0.6188600061276758		349.9745730550285	-0.325314		557.5327380952381	0.0394862		942.5416666666666	-0.5
299.9742351046699	0.0853407		474.2574061882817	-0.594465		656.9930555555555	-0.839359		54.2	-0.538015
315.7308488612837	0.5220439896554828		331.76831399968216	0.13202302199204882		733.7708333333334	0.8743340836219977		951.3523809523809	0.6652659002038419
248.3645484949833	0.4133114047496848		299.53016129032255	0.062055213259399174		674.9136904761905	-0.694816		917.8735632183908	0.32263288254583544
255.82608695652175	0.2687025592412767		313.54516129032254	0.12707591772570395		104.537	1		458.8666666666667	-0.285223
232.84363081617084	-0.550325		268.17964404894326	-0.306312		665.2610294117648	-0.523874		769.4358974358973	0.8437241915790723
321.04037267080747	0.15754203048894902		443.03309232480535	0.7501311638302679		691.1412037037037	-0.948558		220.04761904761904	-0.0339439
248.99275362318843	-0.668091		457.09586551567463	-0.968741		824.2067307692307	0.838017		498.2291666666667	-0.0690777
322.9799331103679	0.286694		430.6631253621789	0.5509017122429926		646.375	-0.204833		875.2121212121211	0.23326229164342588
265.8975155279503	-0.0395834		278.89516129032256	-0.551619		216.688	-0.310224		889.8771929824561	-0.251362
158.66392479435956	0.6548024265385628		262.88654060066744	0.7082370187117113		784.188	0.38548274663299814		840.0350877192982	0.0338579
168.84989648033127	-0.55328		480.64516129032256	0.3690294099893744		676.5486111111111	1		569.03	-0.167452
264.6832298136646	-0.0795707		507.9528535980148	-0.0408987		732.938	0		557.7142857142857	-0.0889344
248.41432225063937	-0.118024		494.3322361202545	-0.651579		780.5587121212121	0.785913		758.7916666666666	-0.895397
129.7806324110672	0.961723		229.7451612903226	-0.634015		696.9133064516129	-0.19007		923.6666666666666	0.21477671252272276
150.1304347826087	-0.943903		289.44516129032263	0.14446303246950803		589.1708333333333	0.21361615792113714		569.5952380952381	-0.0079924
275.26608695652175	-0.120559		347.18129182645316	-0.0434983		580.438	-0.260265		819.3809523809523	-0.138138
233.6455314009662	-0.747054		508.90831918505944	0.5442248494137583		610.2232142857143	-0.210455		538.8571428571428	0.2495359917482241
242.26608695652175	-0.941326		478.3807934742306	0.7402932547652176		736.7102272727273	-0.270414		224.89617486338796	-0.0759954
253.88377926421407	0.8836900732024675		243.79900744416872	-0.520743		406.2034574468085	0.0678601		524.9166666666666	-0.380846
267.2189440993789	0.861006		499.08152492668614	-0.858119		436.1733490566038	0.0203681		841.7666666666667	0.9540228176273601
0.1594202898550634	-0.933669		485.5618279569892	-0.895368		465.86607142857144	-0.10011		215.76666666666665	-0.78247
275.44513457556934	-0.388213		231.0637659414854	-0.661987		734.587	-0.21778		555.7435897435897	0.0663925
181.82608695652175	0.2075782164911297		452.3842917251052	-0.120092		453.05288461538464	0.14418542056868994		797	-0.434223
255.26608695652175	-0.329747		264.44226273959794	0.14523342584926852		724.5208333333334	-0.199927		528.0666666666666	0.6071669234399374
141.53576437587657	0.538171		472.4229390681004	0.073194		693.3819444444445	-0.250509		538.1666666666666	-0.30755
159.15942028985506	-0.648022		289.1886395511922	0.46487668296144774		684.5551470588235	-0.00906595		199.41666666666666	0.2671671601820602
274.32608695652175	0.2889909842162872		424.64516129032256	0.9224862346217505		701.7986111111111	0.9191872764233338		346.7435897435898	-0.614706
287.0927536231884	0.9851563078151523		183.6451612903226	0.965686		202.08035714285714	-0.0625284		249.99999999999997	0.0993261
260.03661327231123	-0.425494		470.64516129032256	0.15522714544856467		500.6760321100918	-0.159031		280.9848484848485	-0.192233
281.45108695652175	-0.694811		435.0569259962049	0.15412891373336832		478.688	0.090787		329.1212121212121	-0.692393
165.099	0.9838514482338896		432.9546850998464	0.6044987422517785		280.438	-0.170559		368.09523809523813	0.10685387527363482
278.04037267080747	-0.606434		322.8572825024438	0.2243047645603736		647.1433823529412	-0.926442		378.07843137254906	-0.325818
244.12608695652176	-0.392833		254.21272885789014	-0.149739		265.538	0.0391887		551.1560283687943	0.3850416654926135
220.5683549977589	-0.0176792		295.6928266599724	0.13498386621765301		467.55288461538464	-0.162138		308.44444444444446	-0.030813
141.07608695652175	0.6988744612665464		256.74352194606024	0.8577704664179001		299.188	0.0841428		905.8095238095237	-0.89989
340.9260869565218	-0.229119		474.3118279569892	0.5973642687429046		524.638	-0.285223		563.0804597701149	0.33063239662742355
116.06851119894598	0.9822267823606693		264.10462074978204	0.9366832885570148		502.2110849056604	0.5229184724858613		582.8181818181818	0.016383299531610024
213.8737060041408	0.7596961930543132		345.05425219941355	0.0436788		531.678	0.32077084072994283		799.8333333333333	-0.220059
220.92953523238384	-0.416187		374.64124739599777	-0.166055		476.688	0.25562326452212475		777.0833333333333	-0.0930439
291.90942028985506	-0.0960692		475.0051612903226	-0.53558		547.2660714285714	0.34485812598093624		600.6666666666666	0
255.06138107416882	0.0332425		478.6181342632956	-0.436314		829.188	-0.779941		783.1212121212121	0.2623041951517735
198.71970397779836	-0.133601		429.64516129032256	-0.200152		485.5587121212121	0.0809478		761.5833333333333	0.3497189055161882
311.0533596837945	-0.164791		264.51788856304984	0.6010668027905309		787.8685344827586	0.7409898900038772		677.7719298245613	0.11005864082140697
177.069	-0.964777		399.9178885630498	0.15737467889299167		458.7451923076923	0.063477		812.3333333333333	0.5085241194427821
264.6832298136646	-0.267332		492.7369980250164	-0.761192		468.14338235294116	0.12138628440437363		661.8484848484848	-0.520329
326.5533596837945	0.8784655104909403		255.71182795698925	0.10513691342250688		193.77083333333334	-0.0892222		573.3809523809523	-0.0069947
287.82608695652175	-0.369029		357.2201612903226	-0.384793		514.14	0.0483788		691.3484848484848	0.5772761503228672
170.2131837307153	-0.0303479		481.1234221598878	-0.00350419		505.158	-0.20828		843.3095238095237	0.39460884550840825
265.7546583850932	-0.766171		261.7096774193549	-0.215446		748.6755952380952	0.8037295610993326		706.25	0.3302912680616277
282.4896383583909	0.3270066365510365		413.8293718166384	0.012089632181364838		486.2946428571429	-0.161414		763.0238095238095	-0.734431
244.7585193889542	0.45749607185928043		53.30141129032259	0.047837999932139455		530.1041666666666	0.0601525		720.23	0.21698178811911026
179.24275362318843	-0.522925		320.05256869772995	0.3360472302383872		823.518	-0.951355		698.7820512820513	0.073539
328.5507246376812	0.8774174578811923		391.44107965766955	-0.452976		552.2022058823529	0.5954472066680027		312.15503875968994	0.0651128
253.22608695652173	-0.933774		455.2628083491461	0.6587581726210765		536.8288043478261	-0.245721		432.21383647798746	0.050647736241464396
262.82608695652175	0.9575558532585849		291.4143920595534	0.40498483906082017		560.938	0.0644776		328.2142857142857	0.1329452652775454
274.612	-0.27064		348.64516129032256	0		661.997	0.5206909032525446		549.4444444444445	-0.0388528
288.82608695652175	0		421.0618279569892	-0.563451		736.6099137931035	0.20121887345133344		788.1999999999999	-0.646082
156.73084886128368	0.7219773725636202		289.85267117174556	-0.61595		833.587	-0.552834		496.65057471264373	0.000224823
181.6783596837945	0.9757474645720726		429.7784946236559	0.3423718178047395		674.0803571428571	-0.179708		260.8205128205128	-0.0311363
143.20108695652175	-0.106698		300.39516129032256	0.9462591364866474		649.9080882352941	-0.378929		569.801	0.0149158
139.8695652173913	0.8611311710898306		413.14516129032256	-0.0480183		677.4013554216867	-0.377982		218.25714285714284	-0.107968
278.82608695652175	-0.145335		375.68741481144934	0.017258400774784993		696.0461956521739	-0.171881		271.5729166666667	-0.0923002
312.3446054750403	0.38594332562474537		443.2251612903226	0.0338853		799.1298076923077	-0.723406		178.83333333333331	0.043662558606420245
202.5217391304348	0.0613828		510.8216318785578	-0.137094		494.0819444444444	0.013916		555.5952380952381	0.34180997994403134
213.05841018884496	0.8731631309944333		500.07849462365584	-0.253611		579.458	0.031054799352613398		195.87179487179486	0.15287035077387276
222.19896831245393	-0.500729		451.1590501792115	-0.161549		479.99632352941177	0.36018847221942235		540.6666666666666	0.041693
178.8583450210379	-0.574648		342.08834825274903	-0.379191		468.2193181818182	0.040354563007865545		456.6666666666667	-0.24396
206.60869565217394	-0.536676		480.4913151364764	0.8469288245737899		416.2083333333333	-0.32514		478.1666666666667	-0.0244373
352.66983695652175	0.9776120272615164		438.09292248435236	-0.185596		442.938	-0.0837138		797.6666666666666	-0.899152
183.21497584541066	-0.341044		471.00879765395894	-0.814078		506.75457317073176	-0.660764		811.062	-0.0689257
318.3554987212276	0.27796548309000024		425.29222011385195	-0.0305129		783.038	-0.665527		958.452	0.7655691751103711
304.02608695652174	-0.759499		254.59516129032258	-0.397342		607.6335784313726	-0.192202		832.6666666666666	-0.377349
184.01213346814967	-0.709692		495.2241086587436	-0.764548		653.8184523809524	-0.271352		858.1666666666666	-0.260265
210.82608695652175	0.0725698		462.5340501792115	0.5653233843836687		666.5953947368421	0.4161478264120231		688.8397435897435	0.5577797584056007
140.36180124223603	0.645277		246.67218831734962	-0.150281		428.837	0.1373578966167168		703.2051282051282	0.20980426585450848
150.93719806763283	-0.952953		504.0967741935484	0.1936788674828604		442.5144230769231	0.10355184680635252		802	-0.395796
189.55685618729098	-0.824403		498.4218603194488	-0.727772		456.6139705882353	-0.375616		758.1666666666666	-0.922021
182.15942028985506	-0.0298606		368.94748687171796	0.2929599936099636		251.53750000000002	0.127076		837.2575757575758	0.596699
174.51358695652175	0.8559996206964915		440	-0.209293		260.5309579439252	0.18260831257014265		909.4848484848485	0.47967065822966226
289.5533596837945	-0.631597		461.9118279569892	0.622449		645.438	0.0714338		874.2051282051282	0.7066438967114228
134.6521739130435	0.5230626959245649		505.1624026696329	-0.775604		190.50416666666666	0.6495364145386185		132.95833333333331	-0.15028
314.2966751918159	-0.85011		477.9308755760369	0.9732891446498307		468.86174242424244	0.21797324070167837		751.3505376344085	-0.712211
206.2966751918159	-0.700123		234.1573564122738	0.8798123310188162		677.038	-0.586245		112.09909909909909	-0.018268
221.2546583850932	0.4551339092508983		470.9951612903226	0.6896962313521847		200.77083333333334	-0.427033		101.61904761904762	-0.334861
191.7826086956522	-0.965918		259.37593052109185	-0.708984		176.26358695652175	-0.181762		226.82440476190476	-0.0028386
305.51358695652175	-0.795167		426.05505528325546	0.5283457829093342		210.10731132075472	-0.281596		278.974	0.39891002969446065
156.74275362318843	-0.0311551		448.8701612903226	0.0648499		283.59134615384613	0.2645319715301215		844.0333333333333	-0.583005
213.3897233201581	-0.356512		469.64516129032256	0.3921133439029994		234.23115079365078	0.0842711		136.33333333333331	-0.28978
281.65942028985506	0.9283072113636188		403.3859020310633	-0.550979		293.37867647058823	0.1912953925663059		302.72549019607845	0.1922934384528604
309.1945080091533	0.8086340607346516		476.9951612903226	-0.49321		304.438	0.05738		293.7291666666667	0.075853
218.15942028985506	-0.0882815		359.93927893738146	0.1590385103275039		186.688	-0.510878		324.1666666666667	0.2211420616236955
287.74608695652176	0.6749328991564377		398.8118279569892	0.3371065924762896		749.3708333333333	-0.0278506		770.2666666666667	0.11572894222892224
276.60869565217394	-0.600734		259.0322580645161	-0.349039		810.938	-0.561739		273.56666666666666	0.1998465947182495
224.57608695652175	0.3110036111676308		325.46688260179803	0.20548204263143333		514.2133620689655	-0.0117777		161.55555555555554	0.2761930806594719
155.00255754475705	-0.8736		237.18362282878414	-0.105568		527.1041666666666	-0.5862		150	0.19879599862004782
256.32608695652175	-0.5		296.2241086587436	0.1704045369625464		497.25568181818187	0		404.91156462585036	0.014493340722049261
250.48125937031483	-0.359205		275.1532258064516	0.6231664439533567		467.0738636363636	0.16745214195597405		823.5490196078431	0.10688882645828822
291.74916387959865	-0.943939		219.58960573476705	0.42979924139281755		263.48878205128204	-0.0710155		667.0196078431372	-0.43032
193.23517786561268	-0.65489		475.89516129032256	-0.837698		543.0497448979592	0.0688011		742.0952380952381	0.6808215946966157
316.3715415019763	0.16420227232117973		299.4229390681004	-0.659939		476.38988095238096	0.2444021620723206		268.8888888888889	-0.141965
292.24916387959865	-0.508572		231.11182795698923	-0.844042		487.02083333333337	0.31177457510292084		359.8541666666667	-0.261156
189.28442028985506	-0.420614		392.7318485968241	0.00848771		782.3407258064516	-0.0700478		373.5416666666667	-0.0545102
313.82608695652175	0		462.9951612903226	-0.626257		535.2708333333334	0.10463196062588247		803.75	0.6928370457155576
204.5533596837945	0.7906593830455415		352.7551612903226	-0.367997		542.8946428571429	-0.159217		195.12121212121212	-0.262304
247.599	0.0870063		194.71923536439667	0.9192128586661557		366.49305555555554	-0.0292435		293.77777777777777	0.14514917267972635
234.3715415019763	-0.728232		367.10944700460834	-0.563789		524.638	0.2574012214103869		892.4848484848485	0.10160643527779326
172.82608695652175	-0.240884		472.02016129032256	-0.141044		424.54515550239233	0.0128737		903.7719298245613	0.999703
188.00737350622933	-0.410592		322.3118279569893	-0.290734		815.625	-0.320139		302.1666666666667	0
278.7705314009662	-0.376077		474.1689708141321	-0.299292		772.6114130434783	-0.625099		685.9603174603175	0.11020422372623545
204.58608695652174	-0.389248		235.85669975186104	-0.0249812		513.5803571428571	-0.363654		884.2666666666667	0.5374051184825533
251.63858695652175	-0.576974		511.6836228287841	-0.621276		475.238	0.0404822		338.27777777777777	0.0630569
207.54830917874398	-0.188019		259.41260315078773	-0.976983		350.837	0.0110702		838.7416666666667	0.9912268982155824
175.11180124223603	-0.451692		269.57849462365596	0.7810353424658597		372.238	0.18429946275674974		175.78861788617886	0.12400411088658662
167.64426877470356	0.36824497866263384		357.0297766749379	0.0747047		789.6041666666666	0.9220208696226306		278.53333333333336	-0.43389
235.0927536231884	0.10123865185163594		440.21819499818776	-0.0349876		489.69196428571433	-0.0569754		849.4666666666666	-0.295167
211.50790513833994	0.6010856101687011		202.5640802092415	-0.901838		229.2038551401869	0.018996374408565685		147.5972222222222	0.0614147
176.5927536231884	-0.303585		494.0340501792115	0.5522167720834066		453.7708333333333	0.10710857149078656		190.20289855072463	0.0233871
223.71180124223605	-0.391745		307.7046850998464	0.5786847752924587		196.438	0.044523535700708335		234.45614035087718	0.00464088
222.35417684416223	0.1959507532773928		346.1262131078013	-0.620098		465.0845588235294	0.21793380748554156		210.2051282051282	-0.220282
299.32608695652175	-0.268936		261.86738351254485	-0.144975		247.59539473684208	-0.0381098		125.2536231884058	-0.104137
202.85465838509316	0.3010128239554145		413.61067853170186	0.4992773908300235		813.1298076923077	0.758953		846.1666666666666	-0.947384
260.82608695652175	1		293.4346349745331	-0.166229		213.5965909090909	0.19341998879343286		739.8259587020649	0.49751889489440143
			467.2118279569893	0.163053		302.8634259259259	0.19180448530986166		138.46666666666667	0.1965857262727725
			479.3594470046082	0.3442213723448057		263.41451149425285	-0.00417684		195.79607843137254	-0.167342
			272.38379765395894	-0.231306		483.36141304347825	-0.0755318		663.0350877192982	0.24299761195092434
			453.16516129032254	-0.409996		799.2232142857143	0.8921890513666602		106.29100529100529	-0.00629522
			514.7562724014336	0.16888182063425594		678.038	0.31803926334349614		686.7916666666666	0.10610061846674651
			167.08960573476705	-0.542108		279.197	0.13931137025973248		135	0.2402277197637734
			476.92016129032254	-0.214777		498.9829545454545	0.23326229164342588		80.09950248756219	-0.700321
			390.64516129032256	0.7413932377692267		526.5427631578947	0.18050824199368481		702.9666666666666	-0.00530467
			0	-0.642694		546.638	0.18970838410970325		756.078	-0.456184
			242.78801843317976	0.355599		539.3041666666667	0.43039551272693605		856.4333333333333	-0.268876
			399.7023041474654	-0.1648		554.938	-0.190943		643.7575757575758	0.00289365
			408.9229390681004	0.22893460920424094		696.438	-0.704833		90.01960784313727	-0.547865
			206.9784946236559	-0.5		514.4030172413793	0.6705399230122677		790.3095238095237	0.28298564499711953
			260.64516129032256	-0.866499		740.8263888888889	0.16550081975638914		61.60000000000001	0.046994
			496.08045540796957	-0.718452		561.438	-0.156943		754.8630952380952	-0.993441
			175.6451612903226	0.7193806810221077		757.538	-0.334751		61.47435897435898	0.15969104794818556
			416.74105170128144	0.4067431581792294		286.137	0.237871		671.2456140350877	0.1931577499545194
			238.43826473859846	-0.807161		718.6556818181818	0.7557266139417557		847.6666666666666	0.16348586890660965
			466.4913151364764	0.13140260497267017		188.738	0.0941624		796.2380952380952	-0.0730975
			267.6165898617512	0.17487418468170027		727.438	0.8304986810771359		818.9666666666666	0.7852232874772773
			203.82697947214078	0.5589980848675286		804.9829545454545	0.29067726826096507		864.2051282051282	0.43628038703962835
			298.09701314217443	0.3475546877161917		664.5486111111111	-0.386977		701.9791666666666	0.0980301
			286.5975422427035	-0.298327		676.688	-0.963434		542.3666666666667	0.0662263
			239.19061583577715	-0.975563		709.038	-0.143702		553.7666666666667	0.13812030700997144
			405.94748687171796	0.3636699865823694		189.74184782608697	0.0808491		797.0666666666666	0.0879942
			425.2982225148123	-0.250955		201.137	-0.353834		869.3809523809523	0.4229942913165492
			311.16464180980313	0.00400239		689.3070652173913	0.8422917563071618		841.1666666666666	0
			294.71412680756396	0.00620761		250.9444124423963	-0.106854		660.6666666666666	0.4866521696167442
			413.55425219941344	-0.848936		227.238	0.22027520677816154		741.2903225806451	0.26486168629272105
			347.2416525183928	0.0653674		648.038	0.2814415657786804		722.7701149425287	-0.0105734
			323.09	-0.0168643		673.8920454545455	0.17290700474553877		848.8095238095237	-0.99177
			316.9368279569893	0.551132		197.438	0		605.9598603839441	-0.0318217
			346.97849462365593	-0.0394369		303.36242492492494	0.14679345370626593		785.2166666666666	0.7988553288150879
			374.4427803379416	-0.0508107		662.3708333333333	0.8218111062483664		569.6190476190476	-0.0324449
			243.16367980884112	0.5738771582750715		776.1743421052631	0.963652		632.28	-0.0619237
			399.14516129032256	0.7734978256209671		526.2089285714286	-0.166168		799.719	0.7512158454474063
			404.9178885630498	-0.237637		655.7708333333334	0.5352232874772773		840.9791666666666	0.4546876165622792
			485.4143920595533	-0.721486		538.438	0		807.8809523809523	0.27064049503015974
			321.139	-0.420932		503.02083333333337	0.048484876084293194		867.6666666666666	0.25776211681831324
			442.8451612903226	-0.739735		719.7904411764706	0.29545194889773235		100.30303030303031	0.2080731713335994
			238.93682795698928	-0.796157		540.375	0.4453368995073024		782.1212121212121	0.0256662
			252.4451612903226	0.5		801.438	0.46041657583943457		91.46666666666667	0
			289.8300352399024	-0.244867		486.12638888888887	0.0817119		81.58333333333334	-0.507162
			417.8594470046082	0.017716380281270774		807.2451923076923	0.75603		223.08045977011494	-0.0851137
			430.574	0		347.28935185185185	0.27292223394796766		71.6078	-0.192179
			439.02016129032256	0.6042492405160905		367.1217105263158	0.0874438		930.3333333333333	0.6524965002773543
			363.1617358759579	0.19834749269920396		750.6517857142857	-0.574502		904.3333333333333	-0.158341
			444.8451612903226	-0.403589		349.0845588235294	-0.233114		856.6666666666666	-0.474334
			497.0364656381487	-0.983914		767.3303571428571	0.8853001890621862		798.7222222222222	0.22676783906870812
			385.4727474972191	0.9038241882841858		423.2067307692308	0.0059465		895.6166666666667	-0.977074
			437.3451612903226	0.3628246768695663		507.63750000000005	-0.810811		580.6666666666666	0.094445
			421.85349462365593	-0.357285		695.737	-0.358931		571	-0.126555
			450.8451612903226	-0.201016		721.7006578947369	-0.970348		968.7916666666666	0.608565
			472.46334310850443	0.6521798308438487		448.231	0.167452		590.2666666666667	-0.132679
			487.4098671726755	0.7655819740603514		518.3263888888889	0.37327938275623634		818.1666666666666	0.834751
			257.56823821339947	-0.580521		212.738	-0.169501		778.6666666666666	0
			424.81757508342605	-0.295167		653.6517857142857	0.8116015914642266		182.70491803278688	-0.0547643
			245.31182795698928	0.9052183752523613		236.60327540106954	0.2960906514521546		816.4848484848485	0.15129184034493914
			431.27479091995224	-0.168817		544.938	0		282.0897435897436	0.10460347335987133
			445.7933094384707	0.4666472050144619		529.737	0.2733482194651076		858.8666666666667	-0.255606
			431.8451612903226	-0.341691		747.438	-0.168091		923.3939393939394	0.6228302685763983
			481.36738351254473	0.5205181768481073		336.8100888324873	0.10179519465274937		779.9393939393939	-0.033975
			373.7451612903226	-0.693798		538.7451923076923	0.2089421710595128		214.64807930607185	-0.161429
			261.057	-0.831426		657.6928191489362	0.0372899		252.04761904761907	0.1806966572787009
			216.6951612903226	-0.263707		213.02573529411765	0.12978921539206123		975.2380952380952	0.20483276469913345
			378.05516129032264	0.42948587507199165		188.07386363636363	0.915249		820.3333333333333	-0.27761
			245.6451612903226	-0.834751		446.038	0.0671931		196.47916666666666	0.1968695677520507
			267.1714770797963	0.2486936740116875		571.688	0.25331944974004783		894.0579710144928	-0.00374465
			302.4277699859748	-0.073069		469.5151846915461	0.14534000327549812		855.578	0.7517157904542034
			455.51182795698924	-0.486126		631.5486111111111	0.3956643838496621		987.8333333333333	0.31283295818900125
			227.79900744416872	-0.451866		155.438	-0.666769		815.5632183908045	-0.463088
			266.178	0.3854248256481932		378.337	-0.236899		184.97101449275362	-0.133814
			321.74039938556064	-0.172036		491.11336206896556	-0.00575		94.56140350877193	0.028535436069042946
			355.14516129032256	-0.911223		234.70589826839824	0.14848608215796238		175.8095238095238	0.0210453
			218.34516129032258	-0.132255		619.8011363636364	-0.174057		820.4791666666666	0.046952524421391056
			327.1845658437377	-0.544229		672.5284090909091	0.316837		86.66666666666667	0
			376.89516129032256	0.1780563640373399		524.938	0.0837138		74.63095238095238	0.6273161256580377
			423.39516129032256	-0.779941		589.888	-0.386351		62.46666666666667	0.22970987344274263
			486.4070660522274	-0.61004		683.2796052631579	0.844996		106.54901960784314	-0.333591
			372.64516129032256	0.25764022347598525		745.3041666666667	0.49999999999999994		455.5555555555556	0.0999927
			241.04516129032257	-0.770765		175.96513819095478	0.0328693		421.54954954954957	-0.0814794
			337.4336228287841	-0.822694		700.9041666666667	0.9163320230510047		100.31884057971016	0.0989653
			423.8724340175953	0.4752199407276149		464.697	-0.164295		396.50666666666666	-0.254916
			461.0769794721407	-0.0682839		604.438	-0.0652804		118.53333333333335	-0.0484303
			383.4346349745331	0.4621538930405221		261.89204545454544	-0.0662093		789.1041666666666	0.18605988145439445
			435.64516129032256	0.46259488151744665		623.5953947368421	0.5969649674016333		443.5757575757576	-0.147584
			346.3277699859748	-0.3816		161.10416666666666	0.4727828197011792		914.8405797101449	0.0640759
			397.8097182523479	-0.587354		319.5890151515151	-0.224448		821.3030303030303	0.4240123549175617
			289.0297766749379	-0.229252		742.7708333333334	-0.125666		164.20238095238093	-0.0809555
			298.48444700460834	-0.819542		235.5	0.0508463		222.34166666666667	0.16797868387619147
			243.21037868162696	0.32908215128380475		560.2514534883721	-0.200473		208.71354166666666	0.14044495188276404
			280.47849462365593	-0.0247098		267.96691176470586	-0.0434183		836.4901960784314	-0.641889
			366.44211560504345	-0.428194		573.8920454545455	-0.255124		787.6666666666666	0.5700008879226703
			464.9651612903226	-0.791711		156.838	-0.295167		107.66666666666667	0.25641666871135993
			429.847	0.026992874915952064		185.537	-0.0834585		117.33333333333333	-0.0749763
			294.54516129032254	-0.0337543		363.47258771929825	0.4193531897570876		924.7575757575758	-0.241399
			409.12135176651304	0.059058		582.938	0.12566591637800237		131.0897435897436	0.00955183
			262.2605459057072	0.590334		703.237	0.045167235300866554		142.76666666666665	0.31503575960640745
			248.50879765395896	0.593705		351.918	-0.193221		116.47916666666667	-0.244996
			261.05425219941355	0.8103124345528874		413.3753531073446	0.2008258390522089		856.1282051282051	0.4202259080875298
			295.00879765395894	-0.775049		492.5708333333333	0		882.7575757575758	0.042899
			305.0975422427035	-0.59446		553.1114130434783	0.16100932959295847		82.57142857142857	-0.209556
			146.51182795698926	-0.155958		597.0257352941177	-0.129789		899.7666666666667	-0.0686805
			425.52016129032256	0.00446721		795.9080882352941	-0.640511		394.25683060109293	0.016620264850678225
			267.84898294637355	-0.0165269		172.75178571428572	0.6119617064360869		445.71212121212125	0.0834262
			486.72849462365593	0.8932450898660755		152.57083333333333	0.20483276469913342		456.3030303030303	-0.0698637
			309.1424585876199	0.029201791888280846		204.838	-0.430396		801.9666666666666	0.8284884257606651
			355.27016129032256	-0.4865		436.4800531914894	0.1922838014309934		786.75	-0.931402
			419.8451612903226	-0.418464		507.4901315789474	0.020745227689960323		199.8478260869565	-0.046655
			477.3118279569892	0.28373586892893166		183.38194444444446	-0.02153		220.25	-0.1493
			405.39516129032256	-0.513255		378.6279761904762	-0.191554		810.3333333333333	-0.0701073
			107.88045540796966	-0.9802		242.02083333333331	0.2602645014777478		232.35416666666666	0.013394609703395727
			217.09970674486803	-0.971448		276.478	-0.0948315		807.03	0.39051122865011817
			414.50230414746545	-0.096114		708.9829545454545	0.26230419515177344		241.7222222222222	0.0985488
			445.45766129032256	0.9992198302725706		204.83094262295083	0.029073777955287036		273.632	-0.240553
			408.7784946236559	0.0895856		308.90277777777777	0.14252056262675658		252.04166666666666	-0.454023
			270.64516129032256	0.7939006806727609		288.938	-0.24184		244.36666666666665	0.20054602203948893
			430.9451612903225	0.6062512556710394		325.3041666666667	0.5439286816831026		819.9333333333333	-0.556139
			263.6191872643485	-0.768805		184.08035714285714	0.3311181793657441		846.2666666666667	-0.0529294
			423.4546850998464	0.6401073445824335		350.95352564102564	0.15826186678869378		280.7738095238095	-0.134228
			490.5340501792115	-0.521276		458.58564814814815	0.9266958580307819		785.1666666666666	0
			440.40516129032255	-0.497414		190.10416666666666	0.5190757242358363		237.66666666666666	-0.492656
			222.26054590570723	0.4806540855457141		439.906	0.7665885552090517		252.30303030303028	-0.357449
			498.3451612903226	-0.623353		200.20220588235293	0.0383073		208.77777777777777	0.8574702395754061
			341.29900744416875	-0.109592		357.2610294117647	0.16025082708735933		216.30303030303028	-0.0751992
			266.46334310850443	-0.963022		678.8819444444445	0.11092152616128961		263.87719298245617	0.0478833
			500.7118279569893	0.9328831835557219		482.15972222222223	0.3357977276788202		827.9444444444445	0.0886673
			152.21037868162696	-0.327713		712.6517857142857	0.4489245430632607		247.49999999999997	0.0476187
			356.25667208168954	-0.273401		682.8722826086956	-0.441228		239.88095238095238	-0.0898028
			343.074	-0.113735		548.876	-0.309546		717.2222222222222	0.00696918
			374.69779286926996	0.2429993886336571		449.438	0.13476895611979228		782.5151515151515	-0.0118721
			439.6927803379416	-0.022388		562.3708333333333	-0.595197		791.4848484848485	-0.204833
			238.4784946236559	-0.0393923		190.48244382022472	-0.368888		734.2982456140351	0.29118856893714207
			488.61952026468157	-0.712049		706.837	-0.445713		811.5833333333333	-0.405239
			355.4277699859748	-0.306091		375.1983695652174	-0.435715		852	0.4137549389069207
			345.8118279569893	-0.482426		165.49632352941177	0.2766860319948282		898.1416666666667	0.6105573180730746
			343.6549652118912	-0.0536841		656.7102272727273	0.6550075479061968		915.2820512820513	0.29643371357611104
			468.9913151364764	-0.179195		806.7708333333334	-0.225899		628.9583333333333	0.069543
			447.2377538829152	0.901785		781.1517857142857	0.6053911544915919		701.03	-0.167452
			263.23339658444024	0.699277		793.9189814814815	-0.155982		786.3866666666667	0.39792864449029375
			275.14516129032256	0.49469532636737673		194.1433823529412	0.075215		842.4666666666666	-0.5
			494.9178885630498	0.45066300471933196		379.938	-0.140045		826.8461538461538	-0.106834
			503.2605459057072	0.590334		701.2556818181819	0.6559582607547387		784.1960784313725	-0.476667
			285.88516129032257	-0.00658933		199.00892857142858	0.25724900847644894		793.4666666666666	-0.295167
			437.0618279569892	0.1975769566574267		179.57083333333333	-0.579391		161.8299319727891	-0.150141
			491.9178885630498	-0.414321		185.02083333333334	-0.0738048		631.1666666666666	0.2951672353008665
			411.5082318297417	0.27272133806235027		333.0565476190476	0.2581008747820119		789.25	0.17098627991963603
			427.70576735092857	-0.355643		690.938	0.9324165007206282		159.2183908045977	-0.346597
			313.47849462365593	-0.181347		193.438	0		134.74011299435028	-0.18718
			443.2451612903226	-0.602416		317.7708333333333	-0.335896		169.46666666666667	0.3417261976504648
			463.7594470046083	0.34054287894113855		575.938	-0.230094		187.9298245614035	-0.116502
			448.04516129032254	0.039046645771942244		797.312	-0.403504		720.2820512820513	-0.56372
			455.4451612903225	-0.124184		562.3238636363636	0.3239246957716027		761.4848484848485	-0.558998
			476.2165898617511	-0.10011		748.8541666666666	-0.910734		750.4791666666666	0.547446
			388.3300927971719	-0.107553		585.0852272727273	0.00528347		670.064	-0.209407
			500.51182795698924	0.4992366684028595		175.74184782608697	0.752768		768	0.26491527386583197
			355.81439205955337	-0.0192391		603.2067307692307	-0.5		327.4666666666667	-0.390812
			170.43682795698928	0.1677498750821636		612.938	-0.0459477		21.86666666666667	0
			177.11574952561674	0.49421318513327794		634.8288043478261	0.45657822778474083		141.25	-0.593705
			220.73607038123166	-0.366875		512.25	0.43922062548792673		821.6666666666666	-0.163486
			495.0618279569892	0.12061045977706243		791.538	0.8569960646875954		192.9569892473118	-0.186389
			331.3118279569893	-0.00296553		541.237	-0.141404		769.6666666666666	-0.121119
			379.8118279569893	0.021189304634946404		529.3660714285714	0.0940823		146.5	-0.0950427
			341.93927893738146	0.075215		652.038	-0.866171		182.6060606060606	-0.177477
			307.80305602716464	-0.159677		755.688	0.989496		208.66666666666666	-0.0944886
			289.2007168458781	-0.231263		266.15972222222223	0.13595344740947168		792.5	0.10463196062588247
			373.7485586315338	-0.150056		274.062	0.42508513006316523		471.25757575757575	-0.00794988
			186.07373271889404	0.2658258018413825		650.4829545454545	-0.0575832		495.608	-0.00915434
			292.0690743338008	-0.292925		245.80113636363637	-0.795167		457.6166666666667	0.3268826547082593
			510.7784946236559	-0.6112		260.02840909090907	-0.0490417		527.6666666666666	0.0933243
			432.00627240143365	0.1724740137857133		200.738	-0.0267419		59.74358974358975	-0.275999
			447.4665898617511	0.4314304914567172		209.838	-0.112214		537.2121212121211	0.5421924631588414
			260.55425219941355	0.832548		143.938	-0.345422		215.06666666666666	0.5522832328752395
			406.8784946236559	-0.539392		449.71022727272725	-0.262504		225.50537634408602	0.1823315007391334
			489.0165898617512	0.7049117106018261		745.3605769230769	-0.125666		35.18518518518519	-0.273044
			439.14516129032256	0		229.85416666666669	0.5564125921122237		173.48484848484847	0.19565329426773725
			266.2451612903226	0.039046645771942244		669.8541666666666	-0.0550054		192.6	0.16969917566571066
			504.79516129032254	-0.594901		221.65178571428572	-0.346955		832.4791666666666	0.8736228771279422
			464.04516129032254	-0.920753		243.48878205128204	0.18150593949094856		203.16666666666666	0.0671931
			317.02016129032256	-0.198687		708.138	-0.6493		51.10000000000001	0.0291326
			271.4970131421744	0.0525263		265.34659090909093	-0.192655		81.97435897435898	0.16120324635481004
			287.03499179879714	0.6294356370476836		453.938	0		58.91666666666667	-0.378466
			474.3118279569892	-0.123887		728.9708333333333	-0.224554		818.8484848484848	-0.579167
			268.80305602716464	-0.406585		299.24558080808083	-0.0254227		751.0144927536231	-0.399438
			330.21037868162693	-0.691042		479.34659090909093	-0.158533		22.61666666666667	-0.490902
			313.4413151364764	0.0813739		569.7165697674419	0.12910695917489654		39.46666666666667	0.045167235300866554
			502.574	-0.463031		603.938	0.9220208696226306		149.3869139618753	0.209449
			248.06182795698928	0.762143		720.5144230769231	-0.586627		72.25490196078432	-0.299759
			281.19516129032263	-0.852669		261.55325562700966	0.00531263		814.4666666666666	0.2951672353008665
			396.98455522971653	0.2084346561363175		430.2221153846154	-0.0729603		85.30952380952381	-0.145052
			479.4143920595533	0.8743340836219977		461.7347972972973	-0.522793		196.41666666666666	-0.562954
			327.3293718166384	0.7898411027527327		657.1217105263158	-0.324063		25.17982456140351	-0.308417
			405.3374689826303	0.14209415782231327		147.77083333333334	-0.161414		185.78787878787878	0.093974
			441.04516129032254	0.3314592511863454		225.1426282051282	-0.174742		205.06666666666666	-0.103688
			476.7007168458781	0.982548		313.60076530612247	-0.0467328		230.16666666666666	-0.0531116
			389.69779286926996	0.37094541268589143		592.688	-0.177808		218.6910569105691	0.3254015290729604
			452.40106680213364	-0.375742		702.6193181818181	-0.834474		199.13541666666666	-0.0953986
			332.9735194992778	0.3443288958641796		738.197	0.9493403265914775		244.65461847389557	-0.102877
			348.51612903225805	-0.33894		449.40673076923076	-0.0393202		272.1666666666667	0.0779791
			393.63366703744896	-0.786184		774.781	-0.575189		754.5666666666666	-0.889905
			198.93087557603687	1		434.36607142857144	0.3746666088457032		292.2666666666667	-0.0805149
			412.1689708141321	0.00682263		489.1961206896551	-0.0319539		221.06666666666666	-0.00654866
			370.30795198799706	0.0817195		652.7077702702703	-0.403062		269.43452380952385	-0.293296
			483.7784946236559	-0.388132		503.90808823529414	0.0550481		278.84057971014494	-0.443729
			381.07849462365596	-0.386925		224.69391025641025	0.11371261828759903		329.1666666666667	-0.392833
			414.41484059061406	0.17278699788186255		642.438	-0.379845		258.9298245614035	-0.0438507
			455.02016129032256	-0.182015		661.0565476190476	-0.81197		156.6140350877193	-0.0262763
			317.00879765395894	0.8518656737533908		204.52370689655172	-0.0745419		186.96453900709218	0.0740114
			436.70766129032256	-0.707244		574.5845588235294	-0.578051		281.5897435897436	-0.281255
			469.4308755760369	-0.0610904		474.00892857142856	0.22358627797970337		526.0166666666667	-0.0290889
			490.277	-0.569298		587.438	-0.669501		241.76666666666668	0.28070855639808995
			257.1081242532856	0.9195858506631874		285.5986111111111	0.062204764288511426		228.562	0.0971012
			468.5618279569892	0.053740863513352756		167.10416666666666	0.3431253025657375		606.719	0.3458202305955177
			355.02197288452544	-0.0193815		557.0528846153846	0.6226511073085351		594.1768707482993	0.0601775
			488.58266129032256	-0.399152		754.237	-0.523829		213.27777777777777	0.0345948
			246.9451612903226	-0.865631		655.638	0.5663565399358129		703.8589743589744	0.2968371093132927
			270.70766129032256	-0.204833		705.237	0.7397354985222522		758.2820512820513	1
			312.6667440241356	-0.768865		565.5284090909091	-0.11236		693.0208333333333	0.0441334
			445.08266129032256	0.4943915956521312		622.6310483870968	-0.00622716		676.3229166666666	0.12605999514280336
			473.29516129032254	0.8957280961412235		246.0411866359447	0.029516805422581692		701.8484848484848	-0.240548
			457.14516129032256	-0.0779791		757.7708333333334	0.7644242185926176		710.2380952380952	-0.285068
			226.29222011385198	0.6186586243170032		505.12980769230774	0.0226572		689.4166666666666	-0.743228
			266.1836228287841	0.283175		314.26187275985666	0.19025560037105388		695.6505376344086	-0.144318
			249.43087557603687	-0.5		691.5208333333334	0.46364686610672556		673.6666666666666	0.5099439478235893
			260.64516129032256	0.19107741756828117		535.1517857142857	0.2733832495787235		832.3188405797101	-0.715186
			457.72208436724566	0.5088396681733033		640.7532894736842	-0.856233		647.5666666666666	0.0874633
			281.8451612903226	0.2249765876170606		46.6875	-0.176003		401.7719298245614	0.1700973943636437
			297.7360703812317	-0.042899		361.00941780821915	0.10377230515879957		314.8484848484849	-0.237571
			496.3784946236559	-0.573592		155.5953947368421	-0.587456		268.9289617486339	0.00900245
			509.1251612903226	0.24559968282132005		306.6807432432432	0.15872575369858896		295.0416666666667	0.0535138
			268.6886395511922	0.2654547970332464		644.8221153846154	-0.145342		346.6666666666667	0.4096655293982669
			369.1513341298288	0.1068295985900011		367.7708333333333	-0.0103479		358.0450450450451	0.0371072
			274.4686907020873	0.344839		524.7232142857143	0.33916113773629547		654.6166666666667	-0.542407
			431.54516129032254	-0.875816		317.19940476190476	0.41152555075339325		233.0181818181818	-0.113872
			426.64516129032256	-0.248281		506.01644736842104	0.15816066109219068		158.41666666666666	0.062116878359211966
			325.44377240143365	-0.0175483		662.188	-0.0571118		259.6666666666667	-0.200152
			451.19061583577707	-0.164202		514.938	-0.125666		633.2380952380952	0.1154193065244381
			260.8118279569893	-0.874177		325.6193181818182	0.0260025		683.1604938271605	0.0595724
			173.04516129032257	0.20820099756311872		751.438	-0.868695		332.8666666666667	-0.0143525
			409.2351612903226	-0.101686		660.0946428571428	0.533939		211.86666666666665	-0.0442319
			459.3451612903226	0.5829523176563198		650.8660714285714	-0.048882		431.6666666666667	-0.27325
			268.7118279569893	0.8902014647050199		738.438	0.3002193489075285		484.3974358974359	0.16132501442218225
			356.6238846945779	-0.244574		686.374	-0.432209		201.5	0.00848625
			280.9326612903226	-0.0505897		592.5783450704225	-0.471008		211.8095238095238	0.0435155
			307.72208436724566	-0.196832		638.3251404494382	-0.0609686		919.7666666666667	0.5025559666342263
			335.2530044275775	-0.0373327		577.0208333333334	-0.533481		90.60416666666667	-0.300702
			237.03646563814866	-0.669383		654.1041666666666	0.5646806465383556		32.78431372549019	0.0976399
			312.38325652841786	-0.0507924		713.8492647058823	-0.452135		755.3666666666667	-0.670848
			294.47849462365593	-0.0209397		619.891	0.8711095795432373		697.5238095238095	-0.115071
			318.8118279569893	0.22005937911125883		641.3041666666667	0.30226297706781613		818.1666666666666	0.0923375
			454.3118279569892	0.10767899139189803		562.6335784313726	0.00748981		820.2121212121211	0.6381897439673757
			275.7434069043577	-0.723722		525.938	-0.111432		793.1666666666666	-0.0273728
			301.46334310850443	0.14370198218941396		542.8263888888889	0.16550081975638914		942.4166666666666	0.5115574570713595
			406.47849462365593	0.5325546634744525		690.9829545454545	0.4634336408045666		951.078	0.6225994420133902
			484.64516129032256	0		652.0089285714286	-0.824403		917.952	-0.033975
			295.04516129032254	0.4217831475710961		423.2510593220339	-0.0222806		819.452	-0.100976
			255.19688542825364	-0.324651		552.438	0.25237540281574117		215.97435897435898	-0.784358
			352.3118279569893	-0.423238		142.06540697674419	-0.516873		223.66666666666666	0
			474.074	-0.560399		440.1517857142857	-0.0932369		797.1212121212121	-0.147584
			294.0172543135784	-0.716913		392.09331395348835	0.11208826138297502		580.6666666666666	0
			267.20330082520627	-0.417796		580.0486111111111	0.12889056502105187		675.2666666666667	0.022214651836420515
			337.178	-0.1493		568.987	0.0159023		723.3030303030303	0.27773677310480027
			456.89516129032256	1		663.5089285714286	0.2302681480287755		326.5238095238095	0.0795707
			422.9686907020873	0.17155295734538292		382.637	0.2324424354108573		788.1666666666666	-0.680967
			457.09	-0.358537		641.638	0		432.4561403508772	-0.841153
			407.59	-0.525645		327.582	0.449341		496.13178294573646	0.038088
			263.2880184331798	0.6965389211580587		364.863	-0.0271767		445.7809523809524	0.5540795673125597
			442.3118279569892	-0.938869		592.0089285714286	-0.706243		173.91666666666666	0.15157792273320153
			499.64516129032256	-0.919253		300.99305555555554	0.29996551332641974		418.0238095238095	-0.0595309
			449.2815249266862	-0.167452		282.2859848484849	-0.0821064		466.5045045045045	0.3004324148723598
			229.59754224270355	-0.629274		666.7152777777778	0		518.5	0.22355812387491625
			402.4665898617511	-0.00827731		702.3958333333334	0.506681		192.83333333333331	0.00848625
			341.24	-0.0736815		310.988	0.13626896587082343		215.58156028368793	0.0072625
			446.5716318785578	0.29442898177832477		762.3011363636364	0.9298292935444021		958.7666666666667	0.7048327646991336
			493.14516129032256	-0.79222		223.438	1		689	0.6080001934898679
			351.97849462365593	0.16962650288390266		669.6077127659574	-0.211672		837.4166666666666	0.6838799653435136
			478.24039938556064	0.7865936316912008		296.5323275862069	0.2466594909596198		751.8809523809523	-0.803283
			428.07069320521623	0.5376993096030961		776.538	0.7788579383763046		111.00000000000001	-0.0670271
			491.0951612903226	0.5094667608465964		635.7152777777778	-0.37474		228.5	0.00848625
			497.8510436432638	-0.655743		191.977	-0.0742415		226.44047619047618	0.038379765004241055
			231.12342215988778	-0.595808		422.42617924528304	0.10462673840161767		136.97435897435898	-0.2615
			378.86284836515256	0.19075045708059726		430.40416666666664	-0.00987041		747.1666666666666	0.2951672353008665
			431.26420890937015	-0.58189		442.438	0.0671931		161.76666666666665	0.2291191350807112
			264.3118279569893	0.13155159407576206		656.4719827586207	-0.308159		149.73333333333332	0.046993957778725316
			289.2165898617511	0.4398239908392622		646.1782407407408	0.6559402435539777		401.03030303030306	0.014458678902776701
			183.7284946236559	0.8949384440302008		768.1517857142857	-0.857372		741.7051282051282	0.5548837182174978
			254.09516129032258	-0.0839421		775.438	-0.163486		145.27131782945736	0.16241401977819675
			434.14516129032256	-0.795167		674.4142441860465	0.013927614994957555		177.07971014492753	-0.110481
			256.67641129032256	0.9017902395750759		641.188	0.7016916506809736		682.2666666666667	0.17431985049286994
			283.40241722699807	0.48923630896092096		655.438	0.1961734079979622		167.75757575757575	-0.16901
			474.3724340175953	0.8889827415450002		376.4762596899225	0.0787429		188.875	-0.917266
			264.33266129032256	0.946599		399.98295454545456	0.1364548990467561		839.2121212121211	0.6940607627839478
			344.74039938556064	0.0369119		487.9946428571428	0.2786453325750577		127.56666666666668	0.0686805
			375.05622848399844	-0.162054		494.4901315789474	-0.150539		846.4358974358973	0.9726271669575055
			309.8815249266862	0.1264584102588389		647.5144230769231	0.4740730090475613		200.04166666666666	-0.151019
			333.074	-0.236163		244.15178571428572	0.5207299833286692		736.891	0.6283293503382982
			322.44516129032263	-0.00366912		517.8660714285714	-0.0307438		662.8333333333333	-0.5
			264.2451612903226	0.4490210925534659		505.438	-0.196173		105.17575757575759	0.28757056010708754
			491.25042444821725	-0.938608		627.2306034482758	0.00854591		81.25490196078432	-0.847765
			370.3118279569893	-0.150115		743.0089285714286	0.7697318519712245		98.48484848484848	-0.13148
			357.1745730550284	-0.422021		324.71022727272725	-0.282902		855.5952380952381	-0.271507
			53.74039938556069	0.12175447103823679		337.2556818181818	-0.36995		756.2666666666667	-0.309017
			261.2451612903226	0		682.9829545454545	-0.77073		89.41666666666667	-0.4493
			389.58266129032256	-0.537042		143.67279411764707	0.1154578085420246		745.8181818181818	-0.733262
			376.7192353643967	-0.569141		510.663	-0.148958		61.96666666666667	-0.00530467
			443.2241086587436	0.11983122214832892		703.2836538461538	0.0913999		755.2083333333333	0.5801846026966858
			290.64516129032256	-0.491129		319.39204545454544	0.0317316		75.84848484848486	-0.0823693
			500.1836228287841	0.0747145		609.438	0.0735584		671.2666666666667	0.3937487443289606
			367.50230414746545	-0.322607		691.538	-0.433643		795.1666666666666	0.8524163823495668
			385.3451612903226	0.12044991511335008		341.2067307692308	0.0485944		741.6853582554517	0.302381
			351.0297766749379	-0.446165		212.887	-0.0523145		618.2083333333333	-0.636573
			294.2214324767633	0.0518745		419.938	-0.345669		841.8666666666667	0.3550800012317698
			339.3515652312093	-0.384768		429.438	-0.341053		82.5	-0.559776
			440.39516129032256	-0.0224647		413.29464285714283	-0.294276		216.76666666666665	-0.704833
			279.99364613880743	-0.354955		521.0985169491526	0.15253535967612156		798.75	0.39272959480617126
			254.28152492668622	-0.457808		542.7006578947369	0.71381		968.8095238095237	0.7430597628961264
			503.97849462365593	0		628.3434829059829	-0.665846		588.2051282051282	-0.325794
			246.52751423149905	-0.168574		449.2067307692308	0.1256659163780024		193.71666666666667	-0.0963589
			499.89516129032256	-0.243342		555.0528846153846	-0.144185		173.44444444444443	-0.0831616
			365.79900744416875	0.1281015255524265		443.1517857142857	0.19250731062224744		975.2380952380952	0.4039916757121298
			345.15011178537213	-0.279349		407.038	-0.5		211.7525562372188	-0.259867
			340.8451612903226	1		133.438	0		854.6666666666666	0.6062980178105859
			496.2605459057072	0.14693664722795877		459.988	-0.00880811		184.66666666666666	-0.14169
			354.64516129032256	-0.11217		606.2022058823529	-0.595447		94.96666666666667	-0.00994395
			375.05256869772995	0.5522041821357777		534.438	0.3376219336491937		86.46666666666667	0
			234.68682795698928	0.9123082075294603		451	0.2515230021874068		74.66666666666667	-0.976022
			363.074	0.0697602		490.2836538461538	0.5		416.80952380952385	0.2692679403273175
			427.0297766749379	0.4245790904729182		559.2946428571429	0.7358520693416701		914.75	0.052339
			448.97849462365593	0.0601525		482.0208333333333	0.063997		162.64743589743588	0.0890041
			468.9528535980148	0.19285901125029176		144.58035714285714	0.0795707		209.58666666666664	0.13332453286341422
			416.3451612903226	0.6062512556710394		468.988	-0.12439		151.71666666666667	-0.15845
			434.2165898617511	-0.700879		611.737	0.5829523176563198		173.82666666666665	0.7586593567011712
			320.801	-0.0115199		461.49632352941177	0.2766860319948282		127.86666666666666	-0.218411
			259.3118279569893	-0.280957		644.5144230769231	0.4740730090475613		134.39393939393938	0.033975019812696704
			426.14516129032256	0.5998285541119834		710.6517857142857	-0.357741		391.2150537634409	-0.000731038
			296.2451612903226	0.20321835815546863		218.60416666666666	-0.130262		203.69892473118279	-0.051316
			331.7235926628716	-0.197732		525.9097222222222	-0.0629795
			379.53705318221444	0.4906054642903551		241.52083333333331	0.017121696874727595
			194.71658986175115	0.8581683444970387		607.688	0.6461657656192744
			279.94516129032263	0.3197906696769734		552.1433823529412	0.3361960526429377
			352.815	-0.380219		738.7532894736842	0.7040712592471631
			322.877	-0.306351		543.0896739130435	0.23488804364361704
			395.9364998729998	0.1206822533891373		252.66826923076923	-0.125666
			410.107	-0.43628		421.4819444444444	0.0930474
			474.9451612903225	-0.143004		486.82211538461536	0.055079
			238.31182795698928	0.37039932739966475		498.188	0.2998479256383132
			259.178	-0.96092		184.86607142857142	-0.062979
			381	0.152346		464.1733490566038	-0.260939
			356.64516129032256	-0.0332386		450.2708333333333	0.10463196062588247
			269.90603085553994	1		176.20673076923077	-0.110513
			202.56182795698928	-0.893784		320.9784836065574	-0.127287
			375.9178885630498	-0.281229		474.7057926829268	-0.163102
			434.72849462365593	-0.650281		486.0832680250784	-0.0925919
			307.71037868162693	0.40618648857867673		649.518	-0.938139
			339.5615492501888	-0.446556		698.737	-0.582952
			427.72849462365593	0.12566591637800234		343.29464285714283	-0.0109824
			262.00230414746545	-0.394609		759.6139705882352	-0.00909209
			356.89516129032256	0.7397354985222524		390.337	0.0854236
			296.39516129032256	-0.261321		418.7451923076923	-0.381942
			272.4970131421744	-0.530657		270.58614864864865	0.017080804645315733
			281.09970674486806	0.2567715290840628		380.438	0.8091537047040855
			271.4143920595534	0.7667377083565742		250.688	-0.00566104
			354.4913151364765	-0.0917388		298.00966494845363	0.0759929
			351.4289450741064	-0.580373		504.742	-0.0650724
			167.00879765395896	-0.671198		399.50892857142856	-0.177258
			347.33266129032256	-0.195004		631.3541666666666	0.5378014420144914
			476.87593052109185	-0.344042		365.938	0.22005937911125883
			372.4913151364765	0.32432938819383494		229.5	0.17735804959241872
			333.64516129032256	0.13914064204330084		484.75	0.10661055977459569
			260.7039848197344	-0.324261		677.5528846153846	-0.713855
			494.14516129032256	-0.946446		216.917	0.0292615
			175.3951612903226	0.7799406208887413		278.31985294117646	0.0272989
			238.7284946236559	-0.791876		239.938	0.0930386
			266.14516129032256	0.4892529109148113		462.64504716981133	0.020068213120613423
						475.16477272727275	-0.169501
						670.7517857142857	0.42574251059697066
						618.9759615384615	0.6913042856757046
						530.9157608695652	-0.661494
						504.438	0.022946594015475667
						521.5856481481482	0.0459964
						479.71955128205127	0.8374174932970114
						486.71022727272725	-0.0244373
						672.2152777777778	0.2841803822166182
						682.538	-0.334751
						626.6193181818181	0.5441303989477244
						532.6983695652174	-0.325922
						510.062	-0.0926543
						767.038	-0.845498
						520.7708333333334	-0.220059
						489.5327380952381	0.048800976175679106
						510.938	0
						650.9708333333333	0.29516723530086686
						537.7708333333334	0.22658789709592192
						546.138	-0.00530467
						619.8221153846154	0.5
						631.5409482758621	0.6291587994993226
						620.638	-0.960953
						689.737	-0.143004
						649.837	0.6549848390608202
						746.3819444444445	0.0818082
						681.2556818181819	-0.558998
						578.859	0.28357828979022837
						701.5041666666667	-0.953006
						736.657	-0.370448
						658.1517857142857	-0.635425
						313.8069327238631	0.099949
						555.8449074074074	0.3491042242024944
						575.5427631578947	-0.753897
						224.57083333333333	-0.100553
						351.48922413793105	-0.050757
						166.4702868852459	0.28382322437306917
						429.8605769230769	0.2707740006939642
						144.7545731707317	0.7906136319663667
						123.35054347826087	-0.37905
						232.438	0.2587586114176874
						366.3505434782609	0.00548037
						153.718	-0.0907359
						508.71022727272725	-0.0273728
						670	0.3559727694024753
						386.688	0.38002605306129067
						397.2708333333333	0.028670100627434247
						410.75	-0.208034
						153.0528846153846	0.331764
						515.7759615384615	-0.0107138
						541.7566489361702	0.18857840521643063
						388.6814024390244	-0.931266
						410.837	-0.0695607
						533.438	-0.640358
						397.953	0.3256426552057012
						134.74519230769232	-0.666694
						440.2136194029851	0.058664558996831095
						467.1298076923077	-0.513052
						274.0463888888889	0.1035141543592524
						329.55514705882354	0.10352547154136883
						454.5599489795918	-0.296667
						386.9136904761905	-0.130333
						489.5395408163265	-0.4135
						603.2693584070796	-0.379034
						469.04464285714283	-0.108051
						360.0845588235294	-0.0202087
						384.07852564102564	0.2598520610144765
						302.798	-0.246257
						312.637	0.4074760756837593
						362.97596153846155	0.23326229164342588
						158.36057692307693	-0.468602
						168.10416666666666	-0.208124
						323.28365384615387	-0.0321513
						529.5465909090909	-0.211849
						617.2067307692307	-0.038844
						540.737	-0.202469
						549.0461956521739	-0.986446
						602.0144230769231	0.6241091965944726
						536.438	0.8304986810771359
						328.098	0.0179691
						314.517	-0.0102039
						580.375	0.5266025919461866
						181.07233146067415	-0.0388147
						612.625	0
						664.938	0.4170476823436802
						588.1708333333333	0.693903
						200.7405303030303	-0.0734816
						561.6468023255813	-0.209921
						730.7405303030303	-0.259503
						740.2708333333334	-0.243995
						155.438	-0.260265
						538.5284090909091	-0.729586
						644.388	-0.386382
						326.8041666666667	0.7041978389065284
						605.7708333333334	-0.406774
						399.438	0.47815057626538593
						368.1041666666667	0.0714489
						592.2796052631579	-0.507577
						257.3614543726236	-0.103125
						303.53770876826724	0.0662383
						376.8804530201342	-0.0167012
						419.50201612903226	0.13564666641309517
						652.438	-0.0303839
						668.844	-0.986759
						477.8055981595092	0.15182522091433584
						697.5803571428571	-0.960417
						852.038	0.5223009760856169
						677.859	-0.521745
						688.5244565217391	-0.0834353
						323.85855263157896	-0.146868
						332.7708333333333	0.10024117780739597
						497.6842532467532	-0.428816
						509.3422619047619	-0.253902
						364.40524193548384	0.26518970363932415
						730.587	-0.415226
						621.938	-0.0395834
						386.6682692307692	-0.0664839
						629.388	0.0889747
						226.838	-0.718821
						563.7790492957746	0.28897017501110644
						641.1471774193549	0.056041652910586714
						347.19221698113205	0.020575660938206553
						377.738	0.00646226
						822.438	0.6524111693959761
						654.3529929577464	0.8679283491878628
						633.3322368421053	0.288516
						802.5486111111111	-0.373361
						769.7102272727273	-0.714488
						730.0257352941177	-0.831426
						721.3298076923077	-0.746209
						786.438	0.16524934053856793
						842.6041666666666	-0.879286
						748.2963235294118	-0.443921
						703.1682692307693	-0.932103
						548.7523148148148	0.1289581747454387
						516.6983695652174	0.0405163
						623.085	-0.0613575
						728.4004629629629	-0.458454
						693.6266891891892	0.0847448
						214.72782258064515	0.5925898822570784
						304.2708333333333	0.10831602077179606
						753.562	0.45808372756246213
						335.9473039215686	0.37382963412060183
						567.8184523809524	-0.078117
						785.438	-0.954491
						791.9708333333333	0.8440417392452613
						203.11607142857142	-0.602352
						221.48295454545453	0.076935
						260.8481529209622	-0.0770218
						566.688	-0.0841428
						855.663	-0.767257
						194.62083333333334	0.7054557303286481
						369.9347972972973	0.0712895
						435.9246794871795	0.10446520759651776
						747.2102272727273	-0.512198
						866.2232142857143	-0.5
						460.0486111111111	-0.501596
						815.0089285714286	0.15173074306537326
						784.1597222222222	-0.0737193
						482.938	0.327679
						475.21022727272725	0.2792325183518879
						692.812	0.48980125144141284
						492.8465909090909	0.2861538454290405
						702.562	0.6393176869347235
						454.438	-0.0639753
						504.438	-0.113455
						772.0826612903226	0.30782061840272257
						792.1517857142857	-0.273383
						639.7410714285714	-0.269929
						690.7946428571429	0.356927
						757.9759615384615	0.7719177012724311
						767.7803571428572	0.7305214406982226
						705.3070652173913	-0.442817
						654.5446428571429	0
						674.8355392156863	-0.8509
						803.317	0.38089747415428343
						548.2133620689655	0.2968322937503449
						757.5257352941177	0.0508743
						281.68271422060167	0.0469806
						568.938	0.179511
						661.5708333333333	0.3463308927858957
						216.97916666666666	-0.164232
						851.638	0.7437419041839616
						713.6537162162163	0.20397985614121533
						646.4490606936416	-0.82812
						692.2708333333334	0.10463196062588247
						618.0738636363636	0.13547207855554824
						699.7451923076923	0.19790521836497577
						222.22697368421052	-0.752868
						593.8201086956522	0.2798508733261742
						691.337	-0.730444
						748.3505434782609	0.23981755830032178
						607.312	-0.42264
						737.3660714285714	0.2683941195256192
						721.5327380952381	-0.887588
						448.50416666666666	0.3682821435074555
						758.7041666666667	0.5859924342523243
						771.0208333333334	0.7886530302401207
						780.6335784313726	-0.41685
						335.25892857142856	0.4411269625416167
						401.02340308370043	-0.0360096
						459.89204545454544	-0.0913114
						545.3652978339351	0.018839474777759897
						437.00892857142856	-0.124184
						713.5144230769231	-0.94693
						801.016	-0.913867
						837.7347972972973	0.3878996281517751
						573.158	-0.196345
						789.325	0.8227538521631508
						754.3465909090909	0.832548
						778.625	-0.91095
						47.4375	-0.6924
						751.5409482758621	-0.0491666
						549.871	-0.525484
						759.7600806451613	0.5375409504066001
						576.3294803600654	0.0883079
						840.438	0.18260377185204182
						717.3819444444445	-0.457946
						797.8920454545455	-0.985541
						628.5	0.4320576902357896
						326.968	0.740562
						840.4809782608696	0.0521803
						670.6792582417582	-0.447851
						691.6326219512196	0.11145642560925417
						641.901	-0.16302
						749.7904411764706	-0.340334
						778.375	0.20483276469913345
						730.5565476190476	-0.720858
						775.3949468085107	0.4407987818568026
						653.8819444444445	-0.501574
						756.4697580645161	0.5564963557704724
						293.3526193633952	-0.126702
						325.0896739130435	0.19053527467498405
						615.7734683794466	0.20440754486095994
						835.133	0.7752582410150999
						748.3848684210526	-0.963796
						403.2916666666667	0.19200856282471138
						627.7232142857143	0.7424961641875637
						430.97271126760563	0.0511775
						646.0738636363636	0.7951672353008665
						452.58035714285717	-0.14229
						836.837	0.5301832474128565
						854.9189814814815	-0.48977
						314.438	0.12744885261318267
						401.27620967741933	0.029634890515610832
						583.3407258064516	0.2330473166175357
						844.398	-0.211855
						413.6326219512195	0.9736590034651473
						635.638	0.3256294445661445
						815.1803571428571	-0.62076
						596	0.018603304524760514
						610.9360163204748	-0.0217073
						835.8221153846154	0.6322552417692096
						724.5064655172414	-0.803688
						832.1217105263158	-0.81812
						718.133	-0.631577
						707.6990384615384	-0.801107
						769.717	-0.734956
						547.5913461538462	0.20825600771266334
						754.0517857142858	-0.58945
						692.6029135338346	-0.773311
						669.6335297766749	-0.115729
						832.8245967741935	-0.776964
						742.6266891891892	0.6138795118406557
						207.89204545454547	-0.861271
						557.8699324324324	0.030040991777235043
						104.562	1
						824.3422619047619	0.8445034612190337
						646.1344696969697	-0.477253
						200.938	0.918287
						216.72916666666666	-0.240101
						782.6743421052631	-0.740788
						565.6715425531914	0.34685879781226375
						643.3786764705883	-0.25
						731.0946428571428	-0.418301
						695.4557648401826	-0.169509
						254.40178571428572	-0.2649
						576.8990384615385	0.15307117542621002
						665.1647727272727	0.10109291175437404
						591.438	0.0822422
						610.7863372093024	-0.250748
						795.888	0.8536312996796944
						643.317	-0.49054
						623.938	0
						736.688	-0.35385
						822.3422619047619	-0.818138
						195.188	0.1652493405385679
						470.3155487804878	-0.0907092
						406.2827380952381	0.0725908
						436.2869623655914	0.00438307
						733.5644841269841	-0.720169
						832.2610294117648	0.6812829915226362
						452.877	0.0875955
						724.5208333333334	-0.298491
						471.1517857142857	-0.633217
						683.5016711229947	-0.101065
						472.91207627118644	-0.281178
						701.2152777777778	0.954637
						202.29956896551724	-0.0657425
						502.41289543057997	0.22284774636776067
						519.7263888888889	-0.211923
						793.7853260869565	-0.830535
						650.0257352941177	0.2584162277779448
						280.4607558139535	-0.163652
						819.0803571428571	0.8413811562613323
						265.5300925925926	0.0213631
						299.2470238095238	0.054145
						309.188	-0.0507232
						426.5890151515151	-0.0864005
						793.438	0.834751
						537.1202586206897	0.1337999374193066
						680.4963235294117	0.0528304
						740.1708333333333	-0.917048
						829.0446428571429	0.9974382051218241
						788.0418956043956	0.7202460805112729
						465.9702868852459	0.2417503825668441
						744.7904411764706	-0.334189
						193.5665322580645	-0.219345
						748.558	0.7075997477232415
						573.8541666666666	-0.784089
						772.5041666666667	-0.648569
						734.4262640449438	0.5611321194750482
						823.2708333333334	-0.888623
						552.0551470588235	0.6294617479077931
						560.7708333333334	0.027955190126828934
						662.4500786163522	0.0467198
						618.938	-0.581202
						833.2430555555555	-0.538736
						213.15178571428572	0.15738689980262816
						799.2995689655172	-0.804098
						578.0709745762712	0.0808902
						696.457	-0.272797
						227.10416666666666	0.3414902654618987
						485.47797619047617	0.021402075562275847
						189.938	0.0923375
						204.637	-0.206758
						235.59539473684208	-0.406214
						416.2	-0.351151
						442.9157608695652	0.8291503389004264
						607.5072674418604	-0.179796
						780.1445707070707	-0.413985
						258.6901315789474	0.2851667413367161
						651.2650862068965	-0.22646
						428.8541666666667	0.27293106501395403
						619.5486111111111	-0.493509
						190.33035714285714	0.8656465986655014
						468.498	0.18262703284255455
						483.688	-0.893975
						677.0826612903226	-0.695726
						200.35416666666666	-0.6142
						632.377	-0.112247
						745.438	-0.569604
						176.438	-0.210269
						209.67726608187135	-0.337874
						234.097	0.0837954
						290.16477272727275	0.17375043270247528
						304.5679347826087	0.10738604061583207
						749.377	0.12069978211994967
						186.678	-0.454237
						810.6548913043479	-0.52606
						724.638	0.8543812332342692
						167.197	-0.264988
						785.062	-0.910638
						532.2734511343805	0.15422812969431898
						791.0565476190476	-0.0219437
						190.062	-0.141627
						697.4963235294117	-0.237189
						715.438	-0.994158
						463.9906914893617	-0.12868
						260.7436224489796	-0.0212033
						767.7708333333334	-0.69582
						481.72473404255317	0.1644232886746878
						782.2899590163935	-0.332053
						366.637	0.0916315
						524.5528846153846	0.32014057026413206
						429.8286234396671	0.00982594
						499.1961206896551	-0.950362
						773.3221153846154	-0.584891
						814.9791666666666	-0.0947355
						512.5486111111111	-0.331297
						485.4963235294117	0.14825657623803556
						162.01644736842104	0.521745
						348.5796319796954	-0.0365843
						369.5695754716981	-0.0336794
						380.6727941176471	0.5577808445823392
						487.98079774614473	0.20575239443505083
						408.8095930232558	-0.037395
						791.7332746478874	0.35246689837308265
						419.7451923076923	-0.115023
						736.438	-0.99492
						523.7784090909091	0.058321650751137995
						433.1298076923077	-0.230268
						224.05972222222223	-0.13034
						196.262	0.0984856
						780.3660714285714	-0.64888
						247.50416666666666	-0.0801732
						813.1232142857143	0.7579544195113301
						294.2067307692308	0.100557
						751.138	0.12111894159084344
						800.6831140350877	-0.443832
						517.377	0.34852179500179975
						585.465	0.22105635775592475
						678.184	0.40304403258811144
						526.7430555555555	0.0739588
						546.2689606741573	-0.0149226
						705.5327380952381	-0.940885
						780.267	0.9996252240120517
						696.2451923076923	-0.905404
						765.625	-0.914861
						741.2650862068965	0.022055542504989884
						757.3221153846154	-0.152518
						561.6967592592592	-0.0997761
						720.3115740740741	0.48975278903839004
						775.562	-0.880756
						188.47453703703704	0.24513920062195324
						363.938	0.0715278
						804.597	0.2708532689865598
						663.391	-0.0274401
						676.6666666666666	0.9987480501678376
						192.25496031746033	0.3135758362232283
						709.2762096774194	-0.185616
						786.337	-0.145619
						689.5400641025641	0.9482592032903504
						302.80216389054135	0.15477941192349176
						227.0435606060606	0.2732656894304511
						647.9963235294117	0.14381681259070375
						548.188	0.40702914181136346
						674.5534420289855	0.26135813498217275
						776.0228658536586	0.9679496103754676
						658.749	-0.0695873
						532.0267857142857	-0.0134086
						557.5400641025641	0.45863015240029587
						503.50892857142856	0.1931189744072875
						719.0913461538462	0.26686899722773666
						814.5679347826087	0.35444380643695916
						554.375	0.22005937911125883
						800.2635869565217	-0.647476
						259.90416666666664	0.22923539142549942
						483.0864361702128	0.0863646
						523.7779255319149	0.13148799741766698
						807.1517857142857	0.7481657490855318
						750.5208333333334	-0.431965
						773.6279761904761	0.4353512097309651
						767.2414215686274	0.9320607632121186
						443.0039739884393	0.17359439265758186
						507.2152777777778	-0.665729
						695.6823979591836	-0.359478
						721.562	-0.864109
						188.87083333333334	-0.886867
						362.16477272727275	-0.270414
						518.337	0.3236547555849023
						479.1041666666667	0.2253264378364844
						492.7152777777778	-0.0333664
						656.3061868686868	0.20135258782224963
						732.9613095238095	0.17374891934620593
						212.85855263157896	-0.159328
						203.60416666666666	-0.0477459
						236.48971745350502	0.1563319850825123
						548.5144230769231	0.056311816402896356
						562.5284090909091	0.12888105840915662
						684.6152777777778	-0.704867
						748.1217105263158	-0.196486
						418.6574358127242	0.089557
						529.5953947368421	0.18954117914208515
						538.1458333333334	0.1648092303645689
						213.0826612903226	-0.00215362
						485.95424641148327	-0.0163477
						724.9189814814815	-0.394445
						574.1217105263158	0.14155271753407986
						625.3955419580419	-0.207075
						736.1597222222222	0.7177084312049291
						708.6226851851852	-0.142366
						155.39903846153845	-0.409228
						527.2089285714286	0.10333723769629695
						594.337	-0.119986
						672.188	-0.940907
						682.9491279069767	0.8846005283242269
						174.8560185185185	0.5042932432862006
						744.312	-0.760113
						700.7102272727273	0.891769
						570.8059210526316	-0.6944
						287.1193181818182	0.18212171389335466
						677.038	-0.735206
						276.50892857142856	0.0840956
						208.8221153846154	0.4091768247369376
						573.498	-0.120214
						156.67559523809524	-0.844042
						582.9041666666667	0.0691831
						598.0461956521739	-0.438056
						703.016	0.10828859222059392
						205.29464285714286	-0.563857
						795.7405303030303	-0.674994
						152.39903846153845	-0.587513
						507.63750000000005	0.0686216
						275.5541666666667	0.1005077957911382
						308.5134878419453	0.0567859
						709.1647727272727	0.27169452458424526
						204.97916666666666	-0.0329815
						694.688	0.289372
						186.9956395348837	0.25610998452908107
						357.3014143730887	0.18966885413243517
						200.11491935483872	0
						682.0962301587301	0.6766453792507033
						707.0779494382023	0.2552993183235504
						481.71286231884056	0.10236077681986643
						742.9708333333333	-0.646082
						548.9234813084112	-0.271919
						562.39	-0.549968
						775.2152777777778	0.7863578244815346
						190.74424846625766	-0.36631
						574.138	0.3597343514235012
						756.337	0.8788810584091566
						657.391	0.7800292816132142
						165.59134615384616	0.13420147490317233
						794.4190950920246	-0.112541
						722.6480263157895	0.8093274844251954
						701.0896739130435	0.6984855456822205
						334.3160046728972	0.2677782099749607
						690.8541666666666	0.8353560263981598
						317.5327380952381	-0.121289
						576.0244565217391	-0.203902
						797.4052419354839	-0.382901
						701.3011363636364	-0.205336
						562.025	0.3241529167573062
						738.438	0.5
						781.921	0.3144106894378626
						751.0815677966102	0.5183528529162578
						599.4566082802547	0.0812815
						175.64962121212122	-0.87502
						790.9017857142857	0.9381158331243118
						493.77083333333337	0.016960458415513486
						634.1298076923077	0.41745931569077505
						519.498	0.026124068443046287
						541.9602272727273	-0.0488986
						551.438	0.7048327646991336
						651.2508333333334	-0.822962
						501.61141304347825	-0.169709
						742.6041666666666	0.7048327646991335
						257.53167040358744	-0.0641529
						210.14890939597316	0.13848393710028575
						437.9217105263158	0.10001260315788545
						143.438	-0.123386
						459.0208333333333	-0.0738048
						744.7708333333334	-0.274437
						467.637	-0.00366912
						669.8660714285714	-0.0550404
						283.582	0.15434825984936007
						152.938	0
[truncated: 1,098 more rows]

## Sheet: Figure 2B
Depth	0.25% Tryptone 1	0.25% Tryptone 2	0.25% Tryptone 3	0.5% Tryptone 1	0.5% Tryptone 2	0.5% Tryptone 3	1% Tryptone 1	1% Tryptone 2	1% Tryptone 3
0	145.672	121.719	102.529	217.897	228.525	87.572	183.243	310.199	107.58
0.497	143.103	107.837	97.957	238.214	221.446	92.757	231.451	356.052	140.375
0.994	155.603	148.57	135.914	248.198	223.412	115.058	281.237	350.335	187.48
1.491	189.672	150.889	167.257	238.373	232.322	143	355.058	330.178	211.315
1.988	171.483	163.993	174.943	257.683	277.757	144.116	348.717	354.524	256.325
2.485	183.31	170.644	173.571	278.357	247.701	159.798	332.277	371.351	281.085
2.982	184.69	193.659	159.643	265.683	236.418	154.197	355.85	393.764	316.12
3.479	198.345	166.689	191.286	252.389	227.407	187.451	385.815	364.126	332.12
3.976	222.448	169.03	193.729	237.73	248.379	180.653	371.179	390.016	322.995
4.473	214.069	201.252	203.071	260.889	268.124	159.48	358.017	394.853	315.15
4.97	221.086	170.57	188.857	247.111	287.395	165.803	384.775	398.602	323.155
5.467	202.948	186.467	162.029	298.635	291.441	164.832	391.329	389.544	334.71
5.964	283.948	189.889	159.071	269.325	277.446	186.428	405.538	401.058	355.305
6.461	241.086	222.719	164.729	305.397	281.475	215.48	429.023	395.592	360.62
6.958	267.931	177.178	169.914	284.04	252.689	196	442.289	421.654	355.32
7.455	233.879	208.77	198.743	293.5	268.48	218.486	408.555	397.937	357.47
7.952	213.345	201.689	205.386	276.96	283.395	193.723	402.208	405.037	379.57
8.449	258.966	186.17	209.286	274.857	271.119	225.578	402.595	411.325	398.29
8.946	232.086	184.452	205.286	289.905	289.864	213.145	416.04	470.984	387.335
9.443	233.397	189.119	225.729	316.897	283.825	196.607	419.971	443.995	385.64
9.94	237.155	214.281	196.457	268.968	284.141	226.607	402.04	460.56	404.79
10.437	248.862	192.504	181.429	298.881	277.621	208.705	420.376	441.544	398.31
10.934	270.155	209.296	185.257	317.349	296.243	230.243	457.717	452.681	394.88
11.431	298.069	226.356	195.471	288.222	272.678	214.751	428.145	457.723	395.82
11.928	272.414	216.652	195.529	328.865	302.045	228.52	415.931	469.377	415.83
12.425	247.983	184.119	198.757	343.754	307.056	227.168	429.699	446.131	407.395
12.922	211.776	187.585	188	287.183	300.22	222.734	416.387	476.979	397.25
13.419	230.103	212.985	219.229	315.476	323.785	235.983	459.405	443.55	432.725
13.916	296.052	217.985	219.9	302.333	311.921	227.023	471.301	484.864	453.67
14.413	253.966	210.904	216.971	267.151	300.621	224.052	450.225	452.576	437.76
14.91	255.81	199.193	195.757	260.23	307.712	213.52	457.653	458.403	439.505
15.407	322.069	199.948	178.929	312.921	309.672	230.416	489.497	492.901	467.78
15.904	301.759	194.667	212.386	302.056	319.96	223.861	442.023	477.555	458.04
16.401	292.759	204.578	240.557	315.532	309.876	236.624	438.942	490.948	458.86
16.898	316.362	240.822	231.829	305.564	315.316	209.277	468.965	491.707	481.275
17.395	269.672	195.681	196.071	307.69	329.593	241.723	464.59	471.602	472.345
17.892	336.741	193.526	221.586	304.976	334.475	243.329	489.503	493.199	468.97
18.389	236.983	188.444	244.043	319.27	339.181	262.896	512.26	521.44	484.87
18.886	281.569	201.304	199.543	315.532	315.181	264.266	496.526	526.696	505.16
19.383	253.224	212.541	163.271	309.984	325.401	233.191	519.087	554.686	517.825
19.88	250.086	209.941	192.586	351.643	340.237	272.809	514.647	557.953	508.22
20.377	299.224	204.096	202.529	338.857	324.582	259.318	525.289	552.152	487.295
20.874	289.345	168.467	219.586	370.817	353.141	269.867	543.983	544.089	485.175
21.371	355.776	187.719	242.429	316.81	341.226	251.197	533.728	594.66	502.315
21.868	344.241	224.104	253.986	319.802	356.09	227.723	537.006	554.283	518.04
22.365	313.19	226.096	235.857	321.524	334.972	255.41	530.318	549.471	551.305
22.862	280.534	193.726	215.057	312.111	352.48	254.087	534.15	543.702	559.585
23.359	304.086	209.43	258.086	346.611	374.102	261.012	513.289	578.152	552.085
23.856	316.672	183.059	256.529	332.095	370.701	247.168	548.243	589.906	544.315
24.353	339.862	213.289	234.457	322.738	355.011	247.769	541.075	579.995	543.785
24.85	292.138	215.667	211.486	345.151	373.395	255.26	567.335	601.948	576.21
25.347	309.879	225.948	219.314	344.595	393.994	250.942	574.896	628.445	562.93
25.844	340.034	255.407	240.957	364.754	377.271	276.41	559.295	614.963	540.595
26.341	301.741	254.385	229.629	392.984	393.006	245.827	544.948	644.843	534.845
26.838	323.534	245.341	260.371	386.04	398.599	262.04	543.121	619.471	570.265
27.335	336.052	233.837	270.471	395.389	380.169	268.376	555.879	647.445	584.29
27.832	346	194.17	211	370.556	385.893	267.775	553.647	646.576	588.69
28.329	276.069	214.393	214.857	386.881	391	298.087	588.382	638.576	571.275
28.826	357.086	220.393	228.986	395.738	389.26	262.925	620.422	623.628	585.08
29.323	343.224	215.452	272.243	365.619	368.401	280.069	594.954	655.157	577.17
29.82	348.086	217.63	270.071	346.111	378.695	289.046	586.295	657.555	576.135
30.317	336.431	225.111	264.271	380.635	391.023	264.624	605.653	681.843	601.31
30.814	357	221.089	250.543	380.635	397.689	288.728	570.162	721.424	613.395
31.311	303.741	208.444	244.571	406.246	448.508	266.202	612.827	705.55	628.485
31.808	360.103	256.874	221.357	422.46	458.339	284.572	626.931	709.518	623.905
32.305	389.052	231.778	244.486	397.762	439.068	299.74	596.012	708.251	632.765
32.802	340.414	232.607	237	430.802	438.22	287.763	643.74	729.524	634.06
33.299	410.655	250.874	231.057	406.524	422.412	295.994	670.572	716.66	650.04
33.796	330.19	225.778	241.214	435.992	437.429	307.682	670.046	739.733	652.49
34.293	333.638	219.911	261.686	437.46	445.537	316.636	699.376	775.105	655.345
34.79	366.69	192.274	238.757	463.198	426.96	326.555	700.809	762.937	670.645
35.287	316.448	189.785	241.314	504.317	451.051	317.96	696.116	722.874	681.845
35.784	335.603	190.378	221.043	485.603	441.424	342.659	678.486	710.613	706.07
36.281	285.155	224.844	234.971	458.683	450.237	327.595	707.37	760.948	694.98
36.778	366.224	271.459	232.629	442.468	463.802	329.838	752.428	748.387	680.735
37.275	393.517	207.83	244.714	459.603	479.514	323.584	737	766.12	686.955
37.772	337.621	195.889	252.214	481.476	493.017	336.636	747.312	781.618	706.85
38.269	349.345	188.607	268.329	486.73	482.706	330.671	772.665	788.476	736.71
38.766	359.466	205.244	251.229	472.849	494.701	321.451	762.237	828.346	739.01
39.263	378.466	228.452	270.343	522.603	484.599	346.908	758.509	821.225	729.475
39.76	332.19	253.015	300.171	548.087	473.441	375.538	788.445	778.66	740.945
40.257	348.517	216.081	290.186	519.167	515.458	373.312	782.272	819.56	762.22
40.754	350.414	214.919	287.114	564.206	532.192	367.393	774.601	819.78	755.815
41.251	347.845	218.948	289.757	558.722	544.062	373.312	783.208	854.45	758.955
41.748	322.845	252.889	314.157	598.722	562.254	391.549	813.983	865.251	794.4
42.245	396.897	242.881	314.957	562.762	570.288	411.283	811.046	876.817	789.48
42.742	341.672	226.793	301.257	615.508	594.006	433.89	805.844	861.094	817.585
43.239	332.793	250.719	306.671	627.167	586.966	392.977	816.052	858.257	807.24
43.736	337.293	242.637	311.971	594.365	595.102	430.931	846.786	861.461	796.475
44.233	326.034	205.067	331.957	593.778	596.814	429.324	827.769	857.576	835.505
44.73	337.379	220.296	362.314	636	596.887	427.936	841.549	844.581	827.645
45.227	330.931	234.044	361.657	641.921	606.328	418.046	875.994	820.115	822.71
45.724	333.621	288.511	406.1	640.746	631.068	443.873	907.59	853.607	837.21
46.221	339.707	255.356	408.557	676.405	619.802	442.22	908.977	861.387	818.81
46.718	381.483	244.03	500.257	690.135	642.904	447.717	910.867	860.314	831.33
47.215	426.5	265.281	500.329	668.262	664.068	454.15	901.728	917.387	849.62
47.712	389.966	265.193	494.486	658.937	687.412	486.59	903.121	881.346	882.945
48.209	389.362	244.274	510.314	707.016	647.277	463.682	884.382	882.764	890.34
48.706	381.69	263.17	524.9	635.405	614.853	495.243	897.11	878.67	918.55
49.203	395.966	281.733	562.886	635.087	647.282	532.751	920.451	861.335	903.245
49.7	418.121	259.489	556.043	612.627	637.017	524.832	926.289	847.45	884.73
50.197	360.466	258.985	580.914	595.278	618.305	508.497	910.723	878.77	873.5
50.694	398.552	300.815	588.086	625.603	564.802	499.879	917.11	831.382	872.515
51.191	364.569	257.407	616.157	576.516	579.655	524.607	921.595	864.497	857.245
51.688	378.379	259.867	670.014	610.238	565.847	526.029	918.277	860.775	874.875
52.185	405.69	288.104	698.171	570.19	529.768	541.908	931.052	838.209	894.01
52.682	412.931	251.156	681.629	567.317	508.791	544.318	929.428	826.534	912.055
53.179	394.379	234.059	675.214	557.135	519.763	494.694	936.844	805.89	911.095
53.676	407.293	300.007	662.2	538.484	515.452	439.601	965.832	804.665	909.83
54.173	444.655	314.296	647.014	584.056	511.542	482.543	969.358	767.115	891.705
54.67	364.293	293.393	632.943	548.405	514.424	473.74	957.936	686.094	852.585
55.167	411.966	288.437	600.3	489.436	495.062	472.075	947.191	700.147	849.34
55.664	356.879	335.052	601.014	498.794	474.22	472.347	935.046	654.524	864.87
56.161	371.483	357.511	595.429	483.865	462.435	441.532	945.757	622.162	875.04
56.658	431.741	356.57	597.2	506.952	452.322	410.792	918.405	539.22	864.165
57.155	451.069	417.23	602.614	478.151	464.463	373.214	883.474	546.482	829.24
57.652	484.517	407.563	553.7	530.952	481.763	361.942	898.393	473.853	799.495
58.149	508.966	470.541	489.286	511.286	498.136	340.798	847.642	411.194	742.785
58.646	580.655	481.696	413.514	464.532	510.508	325.497	798.382	399.974	693.125
59.143	576.224	551.985	407.929	511.627	498.136	352.451	709.948	354.272	610.435
59.64	585.362	535.126	360.071	477.119	485.164	367.208	662.231	285.089	502.645
60.137	640.672	493.6		504.048	462.492	372.526	595.665	297.654	431.195
60.634	653.845	532.133		501.96	419.175	356.538	569.289	263.859	363.61
61.131	689.793	534.444		520.937	431.638	362.335	511.451	260.199	346.675
61.628	715.948	618.378		477.27	446.322	350.029	460.676	254.131	303.525
62.125	779.121	643.733		448.897	437.667	334.723	399.058	235.021	295.305
62.622	831.931	690.77		448.857	440.904	322.879	346.803	231.681	273.4
63.119	874.552	702.015		469.476	439.153	306.329	347.827	226.435	259.785
63.616	855.914	687.444		462.564	449.379	309.595	324.197	224.037	264.005
64.113	846.224	711.556		427.23	461.192	326.208	283.838	206.717	242.32
64.61	906.466	701.459		448.381	481.78	330.156	252.006	210.88	224.35
65.107	870.672	782.207		448.786	478.65	322.815	255.058	189.602	227.65
65.604	903.776	812.748		429.683	475.638	326.948	213.798	196.162	220.195
66.101	983.224	887.778		470.23	472.367	359.561	225.653	207.948	228.38
66.598	992.138	928.022		485.492	479.746	346.162	241.416	206.141	232.065
67.095	951.086	921.763		479.468	480.751	360.925	215.694	196.932	221.72
67.592	1042.93	961.244		481.802	494.424	343.936	229.133	204.607	230.615
68.089	1070.43	987.867		460.738	479.983	351.503	236.844	230.424	247.97
68.586	1109.35			499.889	468.655	324.329	211.457	242.366	241.235
69.083	1123.57			471.722	450.429	318.74	204.064	216.853	231.47
69.58	1172.07			456.444	462.192	329.896	194.832	231.942	224.88
70.077	1157.17			448.079	510.271	313.462	204.595	254.99	224.11
70.574	1157.15			500.468	500.367	322.341	196.942	204.963	230.77
71.071				486.19	484.881	327.509	178.561	232.759	231.75
71.568				467.159	506.638	315.486	199.555	234.901	238.35
72.065				512.206	510.345	319.405	201.723	246.183	235.975
72.562				508.206	492.633	345.156	216.272	214.262	239.68
73.059				491.484	506.881	308.254	208.22	239.508	239.935
73.556				479.984	511.91	317.618	201.584	215.089	261.14
74.053				446.683	522.322	286.717	242.029	216.78	254.88
74.55				459.19	498.169	296.133	218.954	232.403	260.51
75.047				456.603	502.311	296.254	208.445	221.199	244.61
75.544				414.143	481.096	295.855	202.324	207.016	225.095
76.041				419.405	464.288	295.214	219.289	226.634	232.91
76.538				435.19	457.271	301.405	217.075	227.147	217.205
77.035				428.444	463.65	290.532	192.439	240.209	245.695
77.532				409.794	424.706	308.931	193.347	243.717	226.515
78.029				409.198	427.119	309.642	204.873	201.461	238.505
78.526				370.064	426.672	317.815	226.237	229.921	259.57
79.023				381.984	419.729	316.671	250.676	212.696	234.68
79.52				330.952	377.073	259.358	258.133	221.937	225.745
80.017				333.429	345.921	254.867	218.006	233.23	243.95
80.514				337.825	339.712	262.526	212.491	205.183	249.155
81.011				368.341	335.808	278.798	230.272	219.052	240.705
81.508				349.127	358.678	261.376	215.283	225.958	238.79
82.005				341.579	371.757	213.867	238.838	225.257	242.91
82.502				295.444	366.124	224.474	220.977	231.827	246.305
82.999				303.659	376.056	236.22	208.266	255.236	260.175
83.496				323.444	367.853	236.364	217.636	268.639	262.89
83.993				332.04	331.927	211.37	222.584	234.487	256.165
84.49				326.19	327.492	220.225	211.514	247.738	267.31
84.987				328.064	358.034	172.855	212.173	263.047	248.375
85.484				327.151	370.836	184.422	240.173	235.565	246.635
85.981				308.564	366.322	210.931	232.225	249.644	259.03
86.478				341.675	369.531	186.133	231.133	254.539	244.105
86.975				343.31	341.802	165.983	233.85	238.953	247.815
87.472				342.198	346.932	152.618	227.364	248.194	247.205
87.969				299.69	340.356	144.642	213.491	242.288	261.945
88.466				328.421	349.881	109.497	211.439	246.215	266.36
88.963				311.548	353.87	113.208	243.757	215.026	249.105
89.46				299.746	325	81.948	217.133	230.031	266.825
89.957				333.587	336.169		222.439	225.723	283.465
90.454				312.119	351.904		238.688	240.791	289.825
90.951				304.365	342.684		220.064	261.183	291.51
91.448				313.183	327.802		232.705	245.482	252.18
91.945				351.738	322.582		237.711	253.476	268.455
92.442				328.603	331.994		222.607	226.958	253.04
92.939				348.675	334.921		233.497	271.743	268.305
93.436				349.897	337.079		226.249	243.168	249.61
93.933				351.349	337.056		241.607	265.34	272.375
94.43				320.159	347.616		230.133	243.298	262.26
94.927				314.198	337.085		213.376	260.288	247.895
95.424				305.659	346.435		201.087	224.492	254.835
95.921				295.111	318.452		212.098	240.681	268.74
96.418				277.04	324.701		235.659	263.304	264.88
96.915				277.936	329.944		258.376	251.016	268.535
97.412				249.278	340.559		230.931	256.654	281.89
97.909				259.952	342.864		235.676	254.33	298.785
98.406				249.865	351.825		222.757	243.691	270.23
98.903				255.603	315.26		235.069	230.623	276.555
99.4				230.516	337.407		243.96	223.639	286.835
99.897				218.73	333.667		230.983	232.555	266.865
100.394				162.794	324.48		189.353	241.45	272.84
100.891					338.48		235.601	242.246	274.555
101.388					330.881		226.913	235.571	261.005
101.885					304.124		238.902	235.199	281.7
102.382					318.113		221.289	255.466	296.4
102.879					307.288		225.312	258.361	282.685
103.376					293.712		245.538	238.895	259.99
103.873					280.588		268.052	244.764	259.545
104.37					270.768		248.699	231.66	264.25
104.867					243.949		211.127	255.288	277.075
105.364					197.141		207.185	212.545	278.87
105.861							227.092	248.869	262.56
106.358							238.41	248.236	257.255
106.855							252.705	259.686	271.73
107.352							259.393	258.188	258.78
107.849							218.335	250.387	262.645
108.346							218.468	243.848	252.815
108.843							246.538	239.654	248.89
109.34							255.971	258.162	263.06
109.837							249.983	265.194	263.145
110.334							223.081	242.304	271.975
110.831							219.728	234.817	307.18
111.328							249.688	208.168	266.98
111.825							237.873	256.058	269.125
112.322							236.445	268.906	288.95
112.819							212.173	250.429	258.15
113.316							207.04	250.22	247.34
113.813							220.844	250.455	252.905
114.31							275.243	269.01	273.275
114.807							247.301	254.063	274.82
115.304							217.59	266.974	281.475
115.801							219.855	239.696	272.07
116.298							245.931	236.188	275.125
116.795							275.324	248.236	277.885
117.292							252.936	237.853	270.56
117.789							236.26	234.942	269.215
118.286							250.572	210.796	259.445
118.783							279.387	211.66	250.06
119.28							244.902	216.393	252.355
119.777							229.63	205.419	257.045
120.274							205.595	194.298	267.585
120.771							201.63	156.12	255.595
121.268							233.821		235.905
121.765							253.578		238.885
122.262							227.514		236.995
122.759							225.607		223.65
123.256							214.225		226.925
123.753							245.919		226.27
124.25							285.092		198.115
124.747							227.734		151.66
125.244							225.809		134.555
125.741							232.272
126.238							247.069
126.735							244.751
127.232							242.59
127.729							202.162
128.226							231.243
128.723							207.104
129.22							175.035
129.717							179.104
130.214							157.237
130.711							115.913
131.208							125.566

## Sheet: Figure 2B Orientation Plot Data
0.25% Percent Tryptone			0.50% Percent Tryptone			1% Percent Tryptone
depth	orientation		depth	orientation		depth	orientation
265.26783479349183	0.4853122439966538		231.23636363636362	0.0348298		320.0185185185185	-0.00671098
340.4141656662665	0.6250130133282571		607.1555555555556	0.0674645		383.526	0.0936657
542.1580259222333	0.0332953		198.09	-0.0259523		395.8666666666667	0.048206699103917096
301.79909502262444	-0.400076		331.15555555555557	-0.0331161		551.1666666666667	-0.267962
291.686	-0.704833		735.0444444444445	-0.645835		609.6606508066722	-0.143357
368.52367288378764	0.0859924		613.3916666666667	0.8290996818184437		666.3333333333334	-0.445261
328.38865546218494	0.9366439273251038		625.6454545454545	0.15601587079640342		676.8333333333334	0.6100350118692328
418.9957983193277	-0.386058		341.708	-0.169385		799.0933333333334	-0.167156
318.15	0.6950749624161037		578.1727272727273	-0.0379867		825.1333333333333	-0.46803
468.2418300653595	-0.759587		120.01812865497075	-0.232438		854.6666666666667	0.024625935937165874
583.2529411764706	0.334751		594.4684210526316	0.19163680845312323		926.9111111111112	-0.0844902
395.4117647058823	0.8625335372731053		643.4333333333334	0.3830023704494464		712	0.23101895449015922
468.58095753638884	0.1171050523873702		186.42258064516128	0.10323514041947494		953.1833333333334	0.6802093303230267
357.78772378516624	-0.687167		750.2702127659575	-0.899999		33.794871794871796	-0.249218
308.7196078431373	0.5177385710127773		279.25529411764705	0.28310094900636007		262.5833333333333	-0.025654
382.6029411764706	0.7799406208887413		297.2167883211679	0.4549976739908518		748.1720430107528	-0.737871
350.92794117647065	-0.868959		700.5333333333333	-0.53275		783.0701754385965	-0.711573
258.26960784313724	-0.823027		722.3857142857144	0.7405259718375894		393.9784946236559	-0.248502
359.1488595438176	0.8505580953444407		221.9606557377049	-0.100943		702.3910256410256	-0.259614
291.2366621067032	-0.22678		606.6576923076923	-0.521361		76.09803921568627	0.5385241605626089
341.8529411764706	0.545977		678.2714285714286	-0.764599		646.9895833333334	-0.657996
405.686	0.6542141144503335		686.4	-0.320691		669.3333333333334	0
305.3998161764706	0.5869491922970314		614.365	-0.511577		799.9078014184397	0.69717
388.52941176470586	-0.707607		122.381	-0.695014		61.966666666666676	-0.118767
596.0164925783398	-0.283496		152.1	0.32465473892579144		137.8921568627451	0.1437626770783806
422.7352941176471	-0.651455		232.19677419354838	0.0524325		737.3787878787879	0.6573746788929917
273.44385026737973	0.43817117061327115		707.9367346938776	0.653048		811.753	0.11445729817844827
558.444	-0.0153547		625.225	0.0779791		540.6794871794872	-0.184082
240.54648956356738	0.8151395111953614		196.75	-0.803888		693.4166666666667	0.0537409
329.4957983193277	0.2260316549601854		616.9490566037736	0.3551943316663099		728.0833333333334	-0.457707
367.64460784313724	0.539871		165.33809523809524	0.86236		502.0398009950249	-0.335964
381.30532212885157	0.7300676265589265		740.9409090909091	-0.620389		523.1212121212121	-0.203512
499.0144796380091	0.353953		128.03457943925233	-0.13431		714.2222222222223	-0.541758
312.09207161125323	-0.281107		188.19401709401708	0.31278006293858795		948.81	0.15469850964831403
416.01960784313724	-0.728922		206.9	0		780.2933333333334	0.19907584931439967
428.30532212885157	0.4015131696979015		108.62380952380951	-0.547617		851.5208333333334	-0.0642229
516.9713622291022	0.0579143		551.5090909090909	-0.339323		479.3260340632603	-0.192923
255.7100840336135	-0.72936		596.4333333333334	0.1614144672170953		738.949	-0.50131
428.34424552429664	0.1015581795127938		116.81052631578947	0.0351829		458.12745098039215	-0.37954
619.8172268907563	0.4250893146070756		640.6	0.7796907881418916		662.6060606060606	0.051244
262.3529411764706	1		664.3000000000001	0.6617322473639505		864.1515151515152	-0.558998
312.6672268907563	-0.117233		617.0230769230769	-0.0609642		354.97861459786145	-0.0901339
392.8529411764706	0.15226430798788004		282.2111111111111	-0.555432		676.625	0.24100626379734738
464.7529411764706	0.0803258		600.6681818181819	0.5684576754352321		518.2833333333334	-0.0164363
277.4196078431373	0.909666		497.73157894736846	0.44111982951351386		754.452	-0.283905
450.76852559205497	0.6449783823961163		510.5615384615385	-0.266841		590.034	-0.27889
283.6572890025576	0.4094775141300061		252.1263157894737	0.15361061546507868		879.3333333333334	-0.163693
339.90849673202615	0.387565		629.1789473684211	0.5415648026389968		976.281	-0.561915
439.7435661764706	-0.878456		304.1073748404482	-0.24913		630.8333333333334	-0.0542321
364.877	-0.314967		719.2818181818182	0.5812270777146202		445.17391304347825	-0.792505
313.6654411764706	-0.129127		268.71538461538466	0.074317		463.5660234581914	-0.11722
500.0081811372934	0.0917527		685.1	-0.992861		641.4761904761905	-0.613735
295.7657852131679	-0.179784		644.58	0.8246405357791813		685.3333333333334	0.31318613116236615
435.915	0.29824698790289117		725.3105263157895	-0.67967		781.3333333333334	0.15202377592341387
452.15294117647056	-0.797531		476.384	-0.157277		733.548	-0.378447
351.1221719457013	-0.0232495		496.62293577981654	0.0788715		832.3787878787879	0.1753791868850622
604.07	0.30409188255185865		664.4103448275862	-0.786661		656.6666666666667	-0.222533
236.63294117647058	-0.624086		585	-0.0317255		741.8333333333334	-0.853818
338.25770308123253	0.9743337584352201		623.4611111111111	-0.191684		788.8833333333333	0.4710826421944466
246.63294117647058	0.7166418922494873		694.7	0.8474568679799098		925.5438596491229	1
271.4049857861361	-0.809235		705.9	0.4731029191989299		904.1333333333333	0.5716415010295458
377.686	-0.472686		749.3857142857144	-0.605391		884.9047619047619	0.3983302383754477
348.7007672634271	-0.944908		673.7991150442479	-0.479455		728.6060606060606	-0.711057
375.2082043343653	0.2996150550239128		463.81428571428575	0.8421078998939197		685.1818181818182	0.15680779362924296
304.88865546218494	0.5087602507790937		686.8142857142857	-0.471041		708.0555555555555	0
475.1593927893738	0.7328865782687484		183.16884057971015	0.19555218675555977		926.3833333333333	0.8913430470166809
329.49411764705883	0.2729051837705882		218.83469387755102	-0.0077178		666.686	-0.0696045
417.6907790143084	0.7822760108570675		233.28181818181818	0.2649431684619471		658.1954022988506	0.695668
628.5224327018943	0.5080739426490417		959.4	-0.5		695.5151515151515	0.6762
249.8529411764706	-0.743228		247.67142857142855	-0.0432612		819.3333333333334	-0.257762
256.40849673202615	0.45189145533402386		651.4333333333334	-0.3858		831.2482269503546	-0.716347
290.90350297422344	-0.958125		685.6294117647059	0.75		975.6811594202899	-0.316497
488.5943204868155	-0.2197		405.0457202505219	-0.17204		686.0833333333334	-0.341165
644.2418300653595	0.7594970263292764		605.8857142857144	0.035441551827835725		704.8550724637681	-0.908798
229.44385026737967	-0.75292		652.3083333333334	0.6480513761472136		930.2413793103449	-0.980507
307.58717541070484	0.22445976769624332		491.65000000000003	-0.991373		847.3000000000001	-0.9406
283.2839756592292	0.834751		225.287	0.20675800263074778		823.3333333333334	0.13835982671163993
393.7279411764706	0.9410019151324714		658.6833333333334	0.6002760023101436		866.8333333333334	-0.772766
431.7279411764706	-0.837715		682.1555555555556	-0.390953		506.67424242424244	-0.0852187
462.5703324808185	0.553201		751.005	0.7834226701858296		774.548	-0.202271
447.27450980392155	-0.421584		598.1	0.5284047209993471		232.7777777777778	-0.0127527
503.69776876267747	0.17239067325495575		609.975	-0.439964		307.5833333333333	-0.0841428
480.4270152505446	-0.129055		539.4953488372093	-0.390827		712.1333333333333	-0.289291
252	0.4299521844812987		569.4317307692307	0.017493429074800993		721.3333333333334	-0.163486
469.1950464396285	-0.769869		685.0166666666667	0.8838662273148187		729.7570621468927	0.8015222672667055
391.8927641853202	-0.778367		533.5705882352942	-0.033136		882.5507246376812	-0.301388
299.1191383595692	-0.34841		643.0166666666667	0.0185471		488.38095238095235	0.17348668587130237
360.2529411764706	0.0854236		719.34	-0.238919		841.0606060606061	-0.947055
325.0672268907563	0.7098886992318421		694.1	-0.119326		705.0972222222223	0.37265274755193895
346.1905480140774	-0.222073		588.3941176470588	0.7830193306197568		757.3333333333334	-0.526361
423.4466911764706	-0.567341		725.225	-0.902687		691.7543859649123	-0.85755
446.26143790849676	-0.909534		763.4333333333334	0.22114206162369582		795.1228070175439	0.8033453780780153
361.4196078431373	-0.836453		654.3325581395349	0.25388781907716923		749.7522522522523	0.4813321350276063
246.12713472485768	0.6648335211981142		519.8727272727273	-0.432342		863.75	-0.0738048
326.44385026737973	-0.549268		633.615	0.9190784079294181		676.6666666666667	0.3486598354510013
304.4957983193277	-0.610137		481.6147928994083	-0.128328		810.1547619047619	0.6477828102941338
501.50399857828324	0.11251492335357385		694.3678571428571	0.994656		362.8192488262911	-0.124694
411.4174573055029	-0.393405		710.9787878787879	-0.0681038		685.1025641025641	0.8260882028022725
278.12696980632745	-0.0798212		667.6666666666667	-0.452463		773.6527777777778	0.0661003
325.5634674922601	-0.979743		507.50816326530617	-0.364867		611.3787878787879	-0.195972
385.47058823529414	1		343.6	-0.427115		264.71038251366116	-0.172964
350.4663432383263	0.9002405870093416		654.4333333333334	0.19909807196821275		831.4270833333334	0.18364618399074836
422.98452012383905	-0.135979		184.7829268292683	-0.1931		619.7777777777778	-0.102573
236.58371040723983	-0.5		433.7559139784946	-0.0791727		890.1547619047619	0.24161921577226309
314.05294117647065	0.45340422663117347		517.538	0.00437211		274.04999999999995	-0.123662
451.499	-0.0391319		615.2428571428571	-0.190288		670.3333333333334	-0.546309
378.8113681427627	0.6348616782113282		669.1	-0.338983		686.4000000000001	-0.892378
358.52941176470586	-0.239567		447.725	-0.0984211		236.83333333333334	0
465.5598377281948	0.18723082497539584		482.7428571428572	-0.0500794		149.8192818110851	-0.0311532
249.17902813299236	-0.965188		625.7	0.36420025121990807		231.9387755102041	-0.0736005
480.8798228969007	0.0532608		762.5400000000001	-0.535303		602.6918238993711	-0.575422
353.6672268907563	-0.599807		419.4636363636364	-0.795167		613.3333333333334	0.915706
288.2884250474383	0.442981		269.3666666666667	-0.219905		842.0438596491229	0.0252584
331.48627450980393	-0.355993		582.8122736418511	0.099878		876.1025641025641	0.294527
346.80908152734776	0.8477052804010676		655.0545454545455	-0.637202		632.3634957463264	-0.246796
257.9298642533937	-0.806669		360.1251046025105	-0.0467101		857.4509803921569	0.0979017
302.08021390374336	-0.767956		399.8916666666667	0.32585630224205936		669.1491228070175	0.32749029891793296
467.9503437738732	0.20439304642007597		640.4913043478261	0.6166845706190792		913.4285714285714	-0.307679
249.21657754010698	-0.326124		689.0302325581396	-0.975466		751.6747967479675	0.40012804966023846
268.81447963800906	0.5752663277111137		173.4447204968944	-0.26825		579.9587750294464	-0.14205
564.9243697478992	0.30244071003826145		198.1952380952381	0.9349031405377591		715.072	0.7626070822578889
420.9779411764706	-0.733829		535.35	-0.199207		867.6274509803922	-0.5
245.08627450980396	0		753.9260869565218	0.4220804203647646		362.84993849938496	-0.118958
340.64140271493216	-0.553625		723.6	0.7064624147369017		700.1025641025641	-0.275629
234.05785920925751	-0.605306		662.7969696969698	0.8049332711976545		607.0433333333334	-0.150587
277.0823529411765	-0.887146		333.00909090909096	-0.316837		790.949	0.14418542056868994
359.29888712241655	-0.395449		629.3857142857144	0.6873906612399554		735.0360360360361	0.2342387286393344
438.62925696594425	0.2132731685376779		326.725	-0.343723		553.7984496124031	-0.130243
498.7007672634271	-0.330056		521.6416666666667	-0.131981		838.2298850574713	-0.522711
507.6029411764706	0.12566591637800237		652.1800000000001	0.7130864004394967		820.7261904761905	-0.508078
461.03425985778927	0.48003275344636726		702.1461538461539	0.48550348464054893		77.18027210884354	0.13230264819174936
539.0324283559578	0.15389737196320746		764.7571428571429	0.6274463165458026		746.0919540229885	-0.91151
253.3832442067736	-0.726391		785.5301075268817	0.8302744411158036		848.1542288557214	-0.704113
386.4779411764706	-0.306097		195.37272727272727	0.7627256113479919		969.1138211382114	0.2884639793271845
422.4640522875817	0.5		206.26666666666665	0.1397879603995741		706.8476190476191	-0.285288
432.1654411764706	-0.349996		667.1909090909091	-0.461604		415.5333333333333	-0.330334
319.70777988614805	0.6553042592054239		680.9421052631579	0.40030414872337333		764.1904761904763	-0.597736
499.0873161764706	0.1544134667105822		695.2280000000001	-0.733634		540.8682170542636	-0.0207876
319.7279411764706	-0.107047		739.038	0.4441285499152874		590.0980392156863	-0.199585
367.8529411764706	0		608.85	-0.0186435		799.2222222222223	0.7788579383763045
400.5929411764706	0.6557930782465938		662.413	-0.576687		106.90942028985506	-0.0597316
411.28151260504205	-0.171233		627.7	-0.226191		431.1395348837209	-0.0371642
431.3172268907563	-0.0873229		633.1	-0.676442		459.0520833333333	-0.241893
542.6533364333876	0.0704722		712.2702127659575	0.30893486307287416		512.8550724637681	-0.860806
237.9571078431373	0.3359392268159952		652.3592592592593	0.9638773462547255		813.5591397849463	-0.907923
375.16246498599446	-0.399388		671.741	0.9159074328468255		124.84761904761903	-0.00128818
459.80455407969646	0.5816629558226225		736.8307692307693	-0.448574		482.9803921568627	0.29545194889773235
384.0672268907563	-0.500856		583.5347826086957	-0.024218		923.6969696969697	-0.167452
366.89140271493216	-0.534096		496.14347826086964	-0.0488605		409.7017543859649	0.0280958
468.2558947629685	0.36052911278745126		147.1	0.3232404992405945		502.8333333333333	-0.0505015
413.6654411764706	-0.899487		278.0693094629156	0.0562813		666.0272108843537	0.7951161995651833
432.16375198728144	-0.213706		162.47121212121212	-0.0348148		955.7103825136612	0.8108298164491362
269.1372549019608	-0.243609		640.5642857142857	0.0411264		459.2564102564102	-0.56352
335.51960784313724	-0.0383957		440.175	-0.0460114		791.8333333333334	-0.826632
368.25167535368575	0.00407206		777.9518518518519	-0.318046		279.9918699186992	0.0547997
318.52229601518025	-0.360788		411.45714285714286	-0.252003		395.4736842105263	0.019808749648995067
294.65849673202615	0.6712488028761575		602.9333333333334	0.5086593567011712		301.6190476190476	-0.0418211
348.03366406803684	0.3699860339909083		534.0157894736842	-0.397116		739.7	0.0486428
225.95294117647063	-0.347774		476.5942528735632	-0.167356		757.4166666666667	-0.0276762
251.8729411764706	-0.578968		189.67079152731327	-0.24136		0.28787878787878896	0.2549698115974597
519.4661487236405	0.13725975988169778		242.2764705882353	0.15773899678546108		35.681265206812654	0.5482765388644762
238.73554987212276	0.5231086046125215		743.74	0.8641121847740588		702.9855072463769	0.017596
215.19504643962853	-0.935657		753.8894736842105	1		801	0.42703320940890926
306.79738562091507	0.00312059		338.45748792270535	-0.0782267		861.5333333333334	-0.77029
277.1284513805523	-0.137061		651.069	0.10754403297453362		252.00900900900902	-0.0831747
295.34028294862253	0.3617102953107146		152.7341463414634	-0.186677		394.9537037037037	-0.0076588
369.4779411764706	-0.845257		616.7071428571429	-0.398242		829.6458333333334	-0.0868311
234.75294117647059	-0.887941		716.039	-0.540796		326.11979166666663	0.0529882
454.2886554621849	0.2029143133721001		508.14878048780486	-0.248831		469.5196506550218	-0.0262144
265.61041244083845	0.35259246120452215		668.1	0.2018024024708216		772.3333333333334	-0.629114
514.8964194373402	0.3058008143769405		390.0222577209798	-0.0866668		973.4583333333334	0.0386687
348.7620320855615	0.9792802248005745		386.22280701754386	-0.168495		585.9270833333334	-0.23995
310.86907020872866	-0.279188		752.4181818181819	-0.888335		796.1754385964913	-0.359236
282.08021390374336	-0.186498		689.5444444444445	0.663099		2.2500000000000018	-0.101106
345.1950464396285	0.5790795923238145		458.70000000000005	0.14944143635733997		66.63796909492274	-0.0214183
392.3529411764706	0		634.026	-0.827294		107.8085808580858	-0.214229
563.6760180995475	-0.196296		700.2111111111111	0.7241100537004889		547.2476190476191	-0.00136276
472.0826709062003	0.3532601707808491		475.1645161290323	-0.120436		672.816	-0.123243
234.99211643420256	-0.498067		721.3549019607843	0.5929183572629061		505.4166666666667	-0.165404
502.29068436713203	0.12942935006146186		579.0557522123894	-0.422762		961.9290780141845	0.909303
547.5910364145658	0.15121350889004678		620.4571428571429	-0.517189		132.56060606060606	-0.0771192
368.54571226080793	-0.633014		661.0076923076923	0.6990955536738735		152.16666666666669	-0.0914445
407.12094117647064	0.19110867608898688		152.625	-0.0619088		494.0833333333333	-0.658972
386.46832579185525	0.845564		488.725	0.6276262296157147		822.7465564738293	0.684256
256.90849673202615	-0.560554		505.02857142857147	0.13524008079518957		158.48333333333335	0.24607044795253197
426.77399380804957	0.9379728879025079		614.65	0.46845701713006516		863.97	-0.28978
539.7936191425723	0.0492787		798.6263157894737	0.4643664440695032		90.8	-0.0861035
444.9411764705883	0.41040235652244555		152.83684210526314	-0.332643		567.8248587570622	0.00532107
464.70000000000005	0.15797257893980177		681.3307692307693	-0.241698		665.411	0.1523748026431896
390.03036053130927	-0.403514		557.7666666666667	-0.191614		856.25	-0.00913359
346.95064232589584	-0.144174		191.90681818181818	-0.27375		935.7333333333333	0.4099229184450615
212.1729411764706	-0.497953		768.8333333333334	-0.808162		770.25	0.0821404
506.05194615159496	0.14053867934323624		664.225	0.8917944379608544		297.6969696969697	-0.0385611
379.9117647058823	-0.586759		755.3325581395349	-0.0692125		877.1025641025641	-0.19984
219.29738562091507	0.936549		779.3142857142857	-0.109381		700.0507246376812	-0.0869106
228.91322486441385	-0.321951		620.4636363636364	0.6130227847551022		915.5256410256411	-0.36773
283.7529411764706	-0.377847		638.6	0.0709788		780.2242424242424	0.5111057841531151
296.40056022408965	0.6343374392322667		696.4925925925926	-0.428828		945.6	-0.0880663
340.7094629156011	-0.263731		657.1714285714286	0.8370520335731072		331.6862745098039	-0.0370095
270.4117647058823	-0.550122		338.6714285714286	-0.17972		417.66666666666663	0.13667807198822676
370.8841911764706	-0.748995		640.7793893129772	0.693389		710.7094801223242	0.4912680782510108
211.57033248081842	0.8057605691886862		355.163	0.0588112		726.4848484848485	-0.282042
252.51423149905122	0.508601		580.2597096188748	-0.0492342		897.625	0.5707276522061298
259.1341911764706	-0.507938		411.6333333333334	0.15475558428817562		925.0406504065041	-0.867127
281.76	-0.138795		742.1714285714286	0.0831231		196.40780141843973	-0.0809207
346.96832579185525	-0.5		401.5516129032258	-0.0270183		834.2745098039217	0.8395189901838295
341.7647058823529	0.7114214971611488		705.7060606060606	-0.49892		911.9122807017544	-0.950152
464.0029411764706	0.0663847		655.2144278606966	0.16754488099249984		243.43750000000003	-0.0092389
412.1234329797493	-0.103541		734.975	-0.0959737		697.7083333333334	-0.236665
273.76673427991886	-0.643469		546.9780487804878	-0.505034		155.063	0.018378510749918486
250.48605805958744	0.5280237469155926		678.4947368421053	-0.0319607		257.7450980392157	-0.118024
324.84012066365005	0.0806442		613.0814814814815	-0.18123		270.5507246376811	0.016038777324978694
304.77317463950567	0.0915873		732.8931034482758	0.3745531955240619		673.8797250859106	-0.754608
208.55806938159884	-0.555716		357.9797127468582	-0.014426		641.7927927927929	-0.796317
256.7129411764706	-0.551939		765.0600000000001	-0.767342		842.6167557932264	0.579051
379.6749750747757	0.7919826016497633		293.7034063260341	0.16674322004045716		770.7017543859649	-0.00799892
423.9957983193277	0.4609135851727264		543.4103448275862	-0.223911		698.1333333333333	0.1315863308765907
368.8291316526611	0.5966103783168332		725.5285714285715	-0.985569		902.5904761904762	0.051809929150280355
355.8382352941177	0.4425443004755165		640.7888888888889	0.44671953934416275		632.4659090909091	-0.239886
503.3529411764706	0.3058959556345302		678.4193717277487	-0.990516		751.298	-0.0612744
398.5784846547315	-0.538338		740.6789473684211	0.9877459047748112		768.97	-0.336514
457.5153551092369	-0.0228276		586.6714285714286	-0.39833		878.9803921568628	-0.109994
523.991	0.2391683545590447		572.0016393442623	-0.115128		734.1060606060606	0.5830648741884688
279.8529411764706	-0.187488		0	0.23233427711186513		810.5333333333334	0.0433166
0	-0.497397		651.5848484848485	-0.873676		926.4583333333334	-0.655442
288.6129411764706	0.18471639132395848		585.5615384615385	-0.201089		659.949	-0.590334
337.70647653000594	0.6930559616533883		660.288	0.9830689312698195		780.9333333333334	0.43191653014589504
266.14241486068113	0.5200153123450245		205.78266516092603	0.0787538		704.949	-0.628795
233.30030959752327	0.2669927643005323		528.3641509433962	-0.197628		717.9761904761905	-0.873375
424.28151260504205	0.13724147850273585		759.6384615384616	-0.153071		935.548	0.47211192421100234
283.08021390374336	-0.365091		502.38	0.9303483766564701		48.21106259097526	-0.050616
227.77041690462596	0.8148101874922087		545.5	0.24607044795253188		761.2	-0.113892
237.8529411764706	1		644.2111111111111	0.29916369225265266		599.949	-0.361662
270.74672355989026	0.22379526168633695		462.52000000000004	-0.0454218		943.5	-0.41454
247.4719887955182	-0.38764		512.6294117647059	0.13917736241215672		17.68115942028986	-0.165883
376.13775130305294	0.18464271682831707		738.6121951219512	0.8225245664325503		960.9242424242425	0.14823091698426477
220.12713472485768	-0.28085		402.68948863636365	-0.264772		807.6060606060606	-0.431475
327.5882352941177	-0.318307		480.8	0.6918592309522186		850.0833333333334	-0.0600524
287.0672268907563	-0.307774		312.82815533980585	0.0100717		765.0321285140562	0.30857857444562725
322.3529411764706	0		720.4965517241379	-0.55993		913.5151515151515	0.5791668483211312
267.01960784313724	-0.454276		755.1975609756098	-0.225383		785.5686274509804	0.5812270777146203
356.3392425463336	-0.0672967		544.8586206896551	-0.131148		856.0512820512821	0.616824
202.51294117647063	-0.236025		643.4793103448276	-0.632914		900.3333333333334	-0.158493
311.66873065015477	-0.474102		654.4461538461538	0.2192710266886779		587.3482587064677	0.23720929216779146
324.5151033386328	-0.472347		604.7924939467313	-0.132627		873.264	0.7082628633689901
376.83120204603586	-0.866501		319.3727272727273	-0.441002		668.4761904761905	0.6273953866306754
271.53475935828874	0.5589980848675286		669.2688311688312	-0.507527		683.3144654088051	-0.358611
340.72331154684093	-0.558998		517.311	-0.194693		700.5225225225225	-0.208628
358.56506238859185	-0.485961		479.12639296187683	0.12903300581027077		799.9904761904762	0.0906037
309.8074866310161	-0.838066		716.1	-0.571708		570.0833333333334	-0.477051
251.30294117647065	0.4537604628418982		297.2739130434783	-0.134386		712.0833333333334	-0.343841
325.84012066365005	-0.538478		694.3222222222222	0.23499139352558196		922.048	-0.627909
305.4298642533937	-0.253031		287.4720930232558	0.014223292382902061		743.1274509803922	-0.212494
439.2760180995475	0.16784677101147058		674.6714285714286	0.7923053482380054		569.1202967673556	-0.175254
248.8998161764706	-0.982235		659.8272727272728	0.15579767515342843		873.0133333333333	-0.197722
262.87360233349546	0.8230281038985089		761.1588235294117	0.9597591057790615		752.0980392156863	-0.431906
304.2352941176471	0.4001084224154114		639.2363636363636	0.7329030255587535		689.6418439716313	-0.309757
216.1029411764706	0.033975		194.16666666666666	-0.0667565		200.62841530054646	-0.0743135
371.8325330132053	-0.0278303		723.028	0.4245892163800366		132.92972459639128	-0.0432926
423.8902192829795	0.0537891		649.9888888888889	-0.227234		619.7743362831859	-0.183664
277.6632860040568	0.9399604889574926		460.70869565217396	-0.0039842		831.8461538461539	-0.470851
465.0091911764706	0.11028996087741862		183.0072463768116	-0.161674		951.7017543859649	-0.482926
401.1966911764706	0.25973211580769157		336.8863636363637	-0.211466		784.8333333333334	-0.704833
211.2386554621849	0.028978456706961007		686.553	0.7973060460764642		603.4895833333334	-0.0975128
254.77960784313723	-0.604255		553.3222222222222	-0.0836073		908.8833333333333	-0.758576
203.87675070028013	-0.924178		674.3826086956522	0.21298271087101323		777.2564102564103	0.2157824276158718
314.9411764705883	-0.12337		660.538	-0.756367		711.25	-0.685451
209.8968742308639	-0.37393		777.8794117647059	0.9560507421133918		837.6904761904763	-0.390779
317.5724533715926	-0.787915		519.0871382636656	-0.214959		940.7017543859649	0.3018693146904824
281.01960784313724	-0.895541		332.7977152899824	-0.0451146		2.966666666666667	-0.647698
478.7457983193277	0.12617881064661735		604.5250814332247	-0.260224		756.8133333333334	0.0292615
354.7529411764706	1		755.075	-0.201256		807.8333333333334	-0.642259
308.8529411764706	-0.486193		645.4411764705883	0.22544275135179967		64.17799352750808	0.041377
392.91325246051736	-0.619438		714.7760563380282	0.40733073747787346		875.4133333333334	-0.416205
292.9575923392613	0.19829307088812204		414.45000000000005	-0.26166		659.4871794871796	-0.0325334
453.8554287386596	0.10359306395814363		704.5895104895105	0.46318416828765624		674.875	-0.378422
503.58670741023684	-0.096708		270.46144578313255	-0.083096		694.97	0.0688837
380.65294117647056	-0.272469		373.4908045977012	-0.126779		646.4242424242425	-0.338066
475.67436974789916	-0.867551		746.6	0.4846099122377767		719.1388888888889	-0.438057
271.1950464396285	0.0813964		357.62380952380954	0.0876723		758.2179487179487	-0.39307
236.8397832817338	0.5825831022194378		549.6714285714286	-0.314927		766.2619047619048	0.96251
412.1572890025576	0.39508864144436634		633.5	0.3555523388790499		809.2933333333334	0.16344189130448772
377.311	0.046011556626221514		189.6941520467836	-0.0924498		730.1969696969697	0.6978348924534536
469.1006889242184	0.11309560697831858		558.6759493670886	-0.151367		414.75	0.0738048
227.24183006535952	0.5045621292977088		651.0096774193548	0.46195089218559515		500.21867167919794	-0.0907711
310.7941176470589	0.5521473907120931		580.6	0.2171881049234972		681.0151515151515	0.9915728382822224
367.20177838577297	-0.490479		682.35	0.5757055269993975		0.24509803921568718	0.2955088610201768
300.71815856777494	0.4123030892757483		349.8368421052632	-0.467576		779.5942028985507	-0.935308
212.74183006535952	0.977051		582.6092592592593	-0.226423		875.9047619047619	0.19983202482632054
400.8529411764706	0.5		635.8000000000001	0.11540622953408093		748.6666666666667	-0.463286
387.90172166427544	0.44985348809851344		703.1322580645161	-0.601394		817.3333333333334	-0.208468
204.99708532061476	0.9531275285112792		179.62941176470588	-0.595224		405.16666666666663	-0.0829523
315.186	1		745.022	0.39923673512146635		797.5641025641027	0.7354088575650514
407.65294117647056	0.6098176037599536		367.9922155688623	-0.410297		456.0217755443886	0.0740936
316.79948001299965	-0.395232		532.2	-0.441654		924.5263157894738	-0.495151
191.76803551609328	0.5021043144508139		729.3380952380952	-0.346495		655.048	-0.692713
267.08021390374336	-0.696619		332.78695652173917	-0.411511		706.5942028985507	0.9972671761223165
281.67436974789916	-0.188167		457.2263586956522	-0.0507271		761.9885057471265	0.7650327170013479
355.338	0.0350382		722.7153846153847	-0.627919		800.2222222222223	0.1093381426317365
403.1029411764706	0.6495069168196609		540.0113924050634	0.15222461062187062		718.922	-0.28911
434.71694522096004	0.275524		244.08260869565217	0.6431226183770522		432.4895833333333	-0.174628
184.8377896613191	-0.390704		770.4382352941177	-0.77599		599.188	-0.0636806
204.86895541134606	-0.49092		517.1	0.5904931890558859		4.333333333333334	0.4500376155797865
217.9719887955182	0.19936204693424908		409.0178082191781	-0.333999		750.6547619047619	-0.951459
270.76	-0.384		248.58238153098418	-0.32352		806.96	-0.321303
253.0894681225784	0.4248985474365654		701.4846153846154	0.2438099884506383		582.6	-0.0186462
240.3529411764706	0.643702		757.2153846153847	-0.702217		663.9803921568628	0.7670170745181107
234.21008403361344	-0.223176		675.6299145299146	0.0733556		831.8148148148149	-0.200952
223.88627450980397	0.34786940756240775		178.92519280205656	0.27685160198418696		769.1666666666667	-0.745517
273.42436974789916	0.6282955718477645		209.63623188405796	-0.0243351		788.2619047619048	0.3044866426603154
361.48337595907935	0.558742		223.5705882352941	0.19565329426773734		868.9803921568628	0.055669796672981664
370.2014260249555	0.0542875		781.1263157894737	-0.699305		842.75	-0.535492
206.21884155961237	-0.982629		746.6116279069768	-0.523986		695.5833333333334	-0.521961
511.75743555849306	0.5749672959793672		665.8333333333334	0.5975363746391825		851.9242424242425	-0.514402
232.68064387917332	0.8210110771565832		440.02857142857147	0.2704546580735407		714.6167979002626	0.8170872064318702
257.70294117647063	0.9751824496589485		758.0444444444445	-0.604513		795.3971631205674	-0.0955923
420.88235294117646	0.6559582607547387		651.6294117647059	0.3919998065101325		583.2333333333333	-0.227828
301.1221719457013	-0.106804		732.8000000000001	-0.392833		676.3333333333334	-0.580968
399.2292298362644	0.5265199094246754		183.27142857142857	-0.0100823		741.36	-0.64984
389.2760180995475	-0.0806968		544.64	-0.391399		186.09932967702622	-0.0205435
413.5067873303168	0.0719251		359.91481481481486	-0.851893		727.449	0.7124101398747053
219.29960784313727	0.7923096847999973		703.225	-0.719616		815.1693989071039	-0.0145662
209.3029411764706	-0.740017		563.3962962962963	0.16781308497895628		943.4190476190477	0.49614814984947003
193.6396078431373	-0.871847		667.108	-0.00243954		799.0196078431372	-0.514
319.62566844919786	-0.307319		347.67534246575343	0.15157131181422734		294.2280701754386	-0.222268
240.0196078431373	0.048134085739489144		334.26279069767446	-0.131587		858.5980392156863	0.14375878693612934
371.90361685214623	0.2914846112809879		600.6833333333334	0.35629801781058607		754.922	0.10997128118806364
394.5444305381727	-0.176299		655.4166666666667	0.256791		768.9027777777778	-0.973795
509.4298642533937	0.8581253644964649		574.8142857142857	-0.598593		64.53978494623655	0.00656804
252.01960784313724	-0.5		769.7176470588236	-0.91824		680.7179487179487	0.3517671466978518
405.2904411764706	0.1306108731458408		260.5615384615385	0.0712297		886.6666666666667	0.44100191513247144
236.0273597811218	-0.034554		690.3727272727273	-0.906827		728.1904761904763	0.896364
248.75294117647059	1		253.67142857142855	0.3658581002198797		667.2878787878789	0.20910947242369365
359.39460784313724	0.5384450107217043		510.25714285714287	-0.225039		970.4912280701755	-0.53609
202.53401113531834	0.7602516104039313		600.8000000000001	0.5653793829556704		640.6923076923077	0.25964902062608625
254.62566844919786	0.6288810584091565		641.7410256410257	0.0459604		860.4761904761905	0.39926186160514426
322.88235294117646	0.0947168		290.57636039250673	0.10702644079493095		254.77624942686842	-0.08896
231.91745730550286	0.9963757225029103		618.871	-0.599184		711.3333333333334	0.11186835237915632
354.62566844919786	-0.190857		435.5468085106383	0.2240055936109017		852.9122807017544	0.3151669943489958
248.18627450980392	0.021189304634946424		464.0257142857143	-0.0977736		946.3787878787879	0.5071357973433375
255.0846484935438	0.7488405174293948		656.2363636363636	0.0877131		478.5568181818182	-0.0949341
243.0529411764706	-0.8056		809.7842105263159	-0.859626		789.5208333333334	0
293.186	-0.909593		711.0500000000001	0.5124400104774594		888.2252252252252	0.26639516221246107
270.88235294117646	0.36805836392851804		600.052	-0.247538		736.9420289855072	-0.161022
358.0626185958255	-0.250889		676.74	0.8712003261682028		752.5964912280702	-0.223535
280.3529411764706	0		411.5871794871795	0.1172399247964951		957.4202898550725	-0.593797
275.8862745098039	-0.72239		684.2764705882353	0.9639711577698435		501.42028985507244	-0.0619561
234.4298642533937	0.5740251736771711		315.2764705882353	0.7097948776335111		897.4047619047619	-0.614266
301.90108932461874	0.5557409246987369		690.1750000000001	0.8715922253946641		630.1458333333334	0
189.24767801857587	-0.0754466		750.9461538461538	-0.865033		669.1228070175439	0.057249147048700134
268.04524886877834	0.12566591637800242		361.521	0.20972097125409944		698.7368421052632	-0.452321
245.76203208556154	-0.591009		779.5262295081967	-0.332699		427.1530328324986	-0.0805752
224.91657754010697	0.7960190177662028		378.6263157894737	-0.399538		920.1754385964913	-0.137962
196.1764705882353	0.7380689698427861		681.5166666666667	-0.396692		856.75	-0.190409
263.75393127548045	0.703282		655.4879310344828	0.38614440706920317		774.7733333333334	0.5338860525947636
205.9426847662142	0.0449651		407.91048387096777	-0.0261015		826.6811594202899	-0.124747
193.956	0.3206001931055917		674.881	0.3565296750727476		846.9462365591398	0.0844311
285.77617769099345	0.47891276800277194		718.2538461538462	-0.724655		168.69565217391306	-0.15515
241.8831425187525	-0.8273		580.7666666666667	0.38579974878009193		683.8333333333334	-0.633097
358.3003095975232	-0.0992935		252.25909090909093	0.0658284		756.7083333333334	-0.204833
423.9110807113543	0.10132289612107734		447.2111111111111	-0.470094		933.5555555555555	0.5363736074670667
254.3184584178499	-0.750687		486.63188602442335	0.065665		909.7006802721089	-0.079366
484.5867541261109	0.0700889		562.3352941176471	-0.176347		879.6025641025641	-0.737635
434.8529411764706	0.10241638234956672		772.3068965517242	0.9560149910847394		148.86333333333334	-0.251593
417.53475935828874	0.1514714367276026		309.375	-0.41315		660.798	0.0593474
307.5746606334842	0.6169999295707259		686.3000000000001	0.20070956469845116		750.0701754385965	0.4793904628621257
430.40056022408965	0.16979631532572692		697.8340425531915	0.8468175993434219		681.7364341085272	-0.202302
252.55929038281977	0.9069976122702551		436.4846153846154	0.2583540423005513		381.89784946236557	-0.31236
389.192	-0.0170916		543.2111111111111	-0.185859		801	-0.0601525
446.92436974789916	0.0947121		598.3771474878445	-0.164786		210.05833333333334	0.287854
459.55294117647065	0.9187729222853797		299.93333333333334	0.039392304468020924		857.0208333333334	0.3758565546523774
283.686	-0.531218		351.7666666666667	-0.309694		890.7106918238994	0.026210516768780077
349.08021390374336	0.0216694		535.913	-0.412904		958.9444444444445	0.6692135053680098
192.18627450980392	0.28693653390397444		677.6806451612904	0.5714974061144253		627.5757575757576	-0.240726
294.39140271493216	0.7768235371095611		261.50437158469947	-0.460828		926.9855072463769	0.0236185
394.5517483335283	0.21015714144285932		811.763	0.0994921		639.4858757062148	-0.359444
344.93289344377376	-0.00285782		246.1	-0.209778		932.1538461538462	0.7453544391110971
265.94385026737973	-0.72326		654.1454545454545	0.6599113655302529		850.1954022988506	-0.772846
236.50728201248347	0.14849142672243398		231.44745762711864	-0.16438		167.268	-0.118322
465.14017521902383	-0.060864		243.95714285714283	-0.0879231		107.71219931271477	-0.0341861
199.3029411764706	0.46896813497644074		706.7056338028169	0.7123027130795156		728.949	-0.5
384.3529411764706	-0.704166		668.6728155339806	0.7855036226695491		616.0964912280702	0.0924545
451.74003795066415	0.7504583292529928		719.2358024691358	0.7780897690240718		812.1190476190477	-0.193958
173.8529411764706	-0.871332		210.85999999999999	-0.802464		142.15300546448088	-0.209166
197.90849673202615	0.7975308791300717		417.15799502899756	-0.169573		63.071038251366126	-0.203789
211.64705882352945	0.8751142533494273		806.3666666666667	0.230585		429.96969696969694	0.024883841907208545
158.71008403361344	0.361423		513.5545454545455	-0.107167		446.24242424242425	-0.146133
216.6355498721228	-0.115391		151.62173913043478	0.8239398816411139		539.1333333333333	0.10513691342250689
180.0266253869969	-0.82843		508.76666666666665	-0.207846		787.3446754883428	0.3229137794748108
198.29633740288568	-0.782755		563.1	-0.0129995		394.1515151515151	-0.084199
160.6029411764706	0.5997564730701486		529.4478260869565	-0.103211		375.0462962962963	-0.20729
200.5324283559578	0.9093206038892334		729.9662420382166	-0.794817		478.7246376811594	-0.205821
312.18151260504203	-0.605535		790.1909090909091	-0.311201		410.026	-0.0539816
167.80748663101605	-0.193469		537.5444444444445	-0.0399126		607.469	-0.466618
220.9475357710652	-0.908488		777.58	-0.168314		620.605	-0.595317
276.06513629842186	-0.511729		808.9	0.252742		750.1981981981983	0.3860086820524715
297.8172268907563	0.3966892119569615		225.81532846715328	0.20805031006425087		761.1794871794872	-0.511861
187.6446078431373	0.8714748221650148		696.3857142857144	0.13215926894211255		803.5641025641027	-0.341053
411.5389876880985	-0.00300572		550.2666666666667	-0.0320438		871.8235294117648	0.1543655388623379
430.28475935828874	0.0458257		683.0565217391304	0.69519		940.7333333333333	-0.0529294
304.5882352941177	0.5812270777146203		491.11960784313726	0.19248029565394598		449.79166666666663	0.0668795
408.80453719949526	0.000417137		817.4461538461538	-0.896167		664.9637681159421	-0.587991
465.37778589696745	0.15686778769514748		507.9	0.4074760756837593		830.3106060606061	-0.220334
189.30748663101605	0.7951672353008667		573.5090909090909	-0.0960932		685.8333333333334	-0.653119
311.4745627980923	-0.3482		713.7111111111111	-0.71158		910.4458333333333	-0.767897
487.24655819774716	-0.341247		151.1	1		936.548	0.1652493405385679
207.23529411764707	-0.232701		174.06774193548387	-0.435428		414.9444444444444	-0.274033
198.23529411764707	0.16857360491244203		636.3682926829268	-0.937329		899.1631205673759	0.4251841737418183
240.6029411764706	0.643702		788.9181818181819	-0.550502		709.7733333333334	-0.40652
260.90849673202615	-0.390403		690.1370370370371	-0.910909		821.8333333333334	0.9515122157012733
237.08857336037863	-0.934213		809.4384615384615	-0.38578		365.25	-0.251616
247.58823529411768	0.9207527094551118		729.8222222222222	0.855533		63.46649594536918	-0.184249
321.44627450980397	-0.25963		708.5090909090909	0.5789423606823548		404.87179487179486	-0.27325
562.4529411764706	0.3448390071739949		624.46	-0.0730817		337.98577235772353	-0.225638
290.43	0.0591184		670.9181818181819	0.15994986151217794		815.5591397849463	-0.479365
250.25834658187603	0.3065126169557098		156.97096774193548	-0.460253		313	0.056167990993066345
411.13342898134863	-0.0170786		331.252	0.6328695245067051		324.62745098039215	0.5628329581890013
378.5853818030497	-0.0105699		768.62	-0.718444		497.1794871794872	0.20539374497223994
191.26203208556154	-0.824534		754.5561403508772	0.7265873597633817		738.6666666666667	0.717204
261.15294117647056	-0.390827		795.2428571428571	-0.68441		752.3678160919541	0.7925214706604343
201.94075843535387	-0.928207		685.8142857142857	0.7951672353008665		21.60919540229885	0.4503804944719993
285.10754240346444	0.0727934		194.975	-0.255787		710.0314465408806	-0.225397
168.0196078431373	-0.238039		665.8560975609756	0.2539041862845657		182.42537804076267	-0.0826158
276.78431372549016	0.18727677723882652		239.2441176470588	-0.273247		473.7083333333333	0.11549898613031928
165.49247606019156	0.5413229779614342		617.4308823529412	-0.100623		936.1904761904763	0.1690470989448001
300.53715170278645	0.18381899378081074		790.1	-0.417048		286.5447619047619	0.000920942
238.43627450980392	-0.49177		772.3962962962963	-0.0821117		687.5942028985507	0.5648707657275223
166.80804953560374	0.7990519087320215		407.5909090909091	-0.407286		721.2	-0.178189
250.84873949579833	0.10535188653367789		801.8857142857144	0.11509886519891536		833.7904761904763	-0.3968
283.7715458276334	0.17046863062007817		392.663	0.42687841955231864		842.7543859649123	0.28357828979022837
433.19294117647064	0.0240118		260.7190476190476	-0.255381		731.3725490196078	-0.0419567
391.13071895424844	-0.105091		415.12666666666667	-0.142495		697.2083333333334	-0.0470588
305.12566844919786	-0.465194		672.548	-0.879536		758.9623655913979	-0.31321
273.17585784313724	-0.946346		385.3666666666667	-0.423107		879.7333333333333	0.176522
354.3898899249807	-0.294346		515.28	-0.188482		233.66666666666669	-0.065997
212.69314736203762	0.4648914304660348		773.15	0.6781650849131226		243.7246376811594	-0.0730891
243.5529411764706	-0.843173		813.275	0.31456759979760873		453.3333333333333	0.0185471
290.7702640111163	0.016728337429727062		727.568	0.10080383391423843		903.5833333333334	-0.20796
182.1886554621849	-0.790391		539.6	-0.706443		678.6190476190477	-0.912135
318.04125286478234	-0.822626		452.6	-0.109615		797.3333333333334	-0.342685
203.63071895424838	0.42562094493494673		548.6384615384616	0.34399460666454656		844.7708333333334	0.029754583571417723
415.9308879445315	0.11814323825612376		708.8826086956522	0.8529451358269887		122.89728682170544	0.207168
217.93914807302235	0.6521347864923934		779.2578947368421	0.5000000000000001		693.4353741496599	-0.795323
276.4715852442672	-0.0412318		401.2578947368421	-0.0232437		953.3978494623657	-0.469393
319.9640522875817	-0.258326		544.0104477611941	-0.266354		830.9333333333334	0.5451672353008665
213.0499108734403	0.9760357192788037		730.1833333333334	-0.958695		825.3333333333334	-0.704833
320.73029966703666	0.2081231459111332		526.491	0.0259322		809.5098039215686	0.8269603093465641
191.60935143288089	-0.128817		249.69289617486336	-0.145177		960.9598393574297	0.11906277677484824
249.9154411764706	-0.558998		663.7153846153847	0.7061947747658871		89.91025641025641	0.00563361
286.3529411764706	-0.261009		505.1	0.11858770360605425		727.3717948717949	-0.276065
376.89140271493216	0.016864272916975367		697.1434782608696	-0.675804		66.48459383753502	0.000702782
221.6393733372746	-0.0629185		709.0370078740158	-0.289679		844.9242424242425	0.9212043432746164
357.43269577769763	-0.576841		235.74444444444444	0.07874		860.949	0.1394533817434632
274.6185661764706	0.32927170069306216		501.663	-0.104749		883.995	-0.350561
396.37705831686685	-0.0247802		636.6403726708074	-0.0946572		851.5500000000001	-0.719027
147.71960784313728	0.6340256009595066		733.5615384615385	0.6921331760690516		582.4895833333334	-0.0201521
569.4924760601915	-0.828999		770.7388888888889	0.4639191567360965		690.1547619047619	-0.356341
255.73242835595784	-0.30226		798.4589743589744	-0.163926		865.6091954022988	-0.794844
331.7100840336135	-0.124262		307.7868327402135	-0.0776945		821.0833333333334	0.3841418997801198
421.78577699736616	-0.0616426		352.3878338278932	-0.139635		768.5833333333334	0.6885754834430656
172.5196078431373	-0.241608		389.68333333333334	0.020673962581943105		508.7896886166412	-0.0745001
149.5105766444509	-0.679606		664.3666666666667	-0.247484		576.0357981220658	-0.0144326
223.427	-0.410492		744.1909090909091	0.8508124523844515		921.4444444444445	0.5118853599561308
278.2448330683625	-0.173537		272.04285714285714	0.0876752		607.844	-0.0452674
307.95294117647063	-0.0324191		657.4376623376623	-0.990133		622.8666666666667	-0.0992753
403.79738562091507	-0.0914381		626.2804511278196	-0.0906349		717.4318181818182	0.634417
326.9422268907563	-0.925934		679.788	-0.660362		786.6190476190477	-0.506732
452.4759570494865	-0.0354975		748.0130434782609	-0.146814		964.6781609195402	0.9656049789721088
234.3680926916221	0.2901321393004734		541.9571428571429	-0.421287		355.64031007751936	-0.0705722
374.95294117647063	-0.301029		761.8000000000001	0.232846		627.3968253968254	0.17119064919231444
193.5294117647059	0.7155281795442539		776.6789473684211	0.44897032218797456		202.34545979500507	-0.114689
172.93627450980392	-0.342829		794.8719298245614	-0.408193		662.281	-0.350759
159.07088989441934	-0.721392		178.85	0.0572491		791.0919540229885	-0.497222
177.4172268907563	-0.299743		716.6	0.35241638234956674		645.6458333333334	-0.139853
240.22618061309032	0.1091397528723526		284.93333333333334	0.10463196062588247		759.0129449838188	0.558281
192.2760180995475	-0.589319		558.5444444444445	-0.164949		732.2619047619048	-0.197838
201.3529411764706	-0.271189		348.6454545454546	-0.0607893		699.6	0.13622023715661535
220.22058823529414	0.44568601529720164		678.0642857142857	0.4562214078409423		536.7333333333333	-0.0815355
268.1654411764706	-0.655958		513.6333333333333	-0.156366		693.5714285714286	0.25822019872720453
229.62566844919786	-0.169501		709.3784810126582	-0.271419		885.686	-0.561131
271.7446937537902	0.5675106037112515		353.46115992970124	-0.298502		679.4658634538152	-0.814457
288.4275680421423	-0.549909		631.1476190476191	0.2157093062825772		626.4620462046205	-0.0987843
214.58371040723983	0.3286300699325079		563.0545454545455	-0.753693		674.072	-0.153071
192.4298642533937	0.16395276976161283		574.3179487179488	-0.187867		777.2156862745098	-0.383618
240.14705882352945	-0.118166		758.9915662650602	0.6858765091288012		601.3943089430894	-0.0574984
162.61960784313726	-0.934621		784.9461538461538	-0.197838		50.12836438923396	-0.109709
152.5196078431373	0.9246449642251231		291.45849056603777	-0.0927681		500.6799591002045	0.026779045585369726
217.14241486068113	0.4078709895036399		552.6833333333334	0.0719251		649.5952380952382	0.000263153
184.25404007756953	0.6347178022800076		303.4225806451613	0.0903632		659.6589147286822	-0.40837
207.00462656972906	-0.0091786		339.288	-0.0238583		934.6491228070175	-0.686035
503.6606334841629	0.23769580484822656		508.36190476190484	0.7483935470181687		529.3333333333334	-0.233262
578.1355498721227	0.35618318740929633		785.4469387755103	-0.231346		694.5714285714286	0.985642
171.80748663101605	-0.58933		496.0655172413793	-0.381511		712.7333333333333	0.4439966778469871
197.06722689075633	-0.605391		458.36534296028884	-0.0696289		862.3921568627451	0.6618267854919057
350.1341911764706	0.22479089684841394		270.2607142857143	0.4852734058743633		578.8606060606061	-0.109942
256.51960784313724	0.0989938		676.1	-0.647828		394.4460939145083	-0.111373
585.2606334841629	0.7255430743737478		735.5666666666667	0.6460821670587991		878.7424242424242	-0.584918
384.96584440227707	0.2546402581617162		665.0122807017544	0.24684665301534703		957.8333333333334	0
485.40294117647056	-0.692179		656.0230769230769	-0.95637		785.8166666666667	0.705466
176.09653092006033	-0.34634		722.94	0.18912651704268194		817.3333333333334	-0.331909
253.4748923959828	0.25272434810438404		632.3444444444444	-0.140872		964.6821705426357	-0.183448
354.22086570477245	-0.319159		255.60700280112044	-0.316099		917.1212121212121	0.842136
460.9256284011402	-0.203853		733.6555555555556	-0.233607		538.8888888888889	-0.0967665
290.9178762414057	-0.0169681		598.096	-0.00383565		507.7859649122807	-0.107162
488.0026996305769	-0.136007		702.4	-0.676661		726.7536231884059	0.2588814614173135
272.6029411764706	0.7799406208887413		790	-0.467912		833.3333333333334	-0.707867
317.7529411764706	-0.800455		657.7666666666667	-0.582952		885.4615384615385	0.8425365871169288
267.1685836345712	0.34909563592754767		750.7363636363636	-0.0189341		821.2179487179487	-0.255052
135.04460784313727	0.8740779261195808		236.56666666666666	-0.296434		380.7333333333333	-0.21957
164.3529411764706	0.3323614297574417		709.1	0.2620038421771831		616.1171171171171	0.1773415640739944
180.74424552429667	-0.437313		218.70365853658535	-0.0703145		945.3921568627451	-0.611567
245.53151260504205	-0.256963		694.005	-0.607018		630.9855072463769	0.6238841123551707
228.24767801857587	-0.5		199.87272727272727	0.48909079147748924		838.0952380952382	0.8943915616278101
299.3529411764706	1		668.5615384615385	-0.532537		783.7083333333334	0.9908425305283548
407.19279882771616	-0.190251		229.74003511852501	0.0371104		850.6352201257862	-0.352648
457.32352941176475	-0.296375		446.3060606060606	-0.0136189		337.7083333333333	-0.188996
192.8529411764706	1		512.7	-0.117878		586.2458333333334	-0.0934613
288.20294117647063	-0.963049		502.3833333333333	0.00875697		767.6	-0.0880663
321.20294117647063	0.4764396325483686		408.6359056806002	0.14205818159698963		52.98439716312057	0.0814914
368.3529411764706	0.23156788239813975		479.43333333333334	-0.62069		160.55137123211003	-0.0883511
331.0067873303168	-0.291104		616.5545454545455	0.26937127650576176		725.3583333333333	0.0796529
466.501	-0.140799		682.3142857142857	0.6520352139288056		799.2583333333333	-0.363543
598.6990950226244	0.5433795249109297		751.0428571428572	0.7801657077575865		565.8427672955975	-0.18072
184.19294117647058	-0.634599		666.2304347826088	-0.720249		661.2833333333334	-0.447326
254.11156186612573	0.3464198173663908		284.3965779467681	-0.276336		963.3333333333334	-0.0971555
368.6329411764706	-0.972124		302.6	0.22261446859367992		587.6666666666667	-0.367841
192.97382029734973	-0.870848		454.0111111111111	0.0665079		706.3717948717949	-0.0970555
260.1711229946525	0.5		533.3285714285714	0.2682837995602405		917.6871794871795	0.2532235624672356
215.3138786764706	-0.887459		308.3238805970149	-0.610139		541.5507246376812	-0.0689843
368.5162709973347	-0.285902		762.4461538461538	0.0317255		572.4915611814347	-0.170905
138.62566844919786	0.4288804753498581		473.93838383838386	0.0323354		510.4308943089431	-0.100343
119.79936974789916	0.37186296974910327		727.2904761904762	0.8330196977825691		767.6363636363636	-0.338775
274.97363083164305	0.6899495801815414		783.8857142857144	-0.411025		791.7424242424242	0.2931875725020428
323.62468030690536	0.0899104		352.53076923076924	-0.0170409		857.2	0.49999999999999983
163.08798391151333	-0.86847		512.387	0.21162684179014615		499.7627688172043	-0.187289
303.38540870893814	0.6796367774898003		742.4571428571429	-0.726617		809.4242424242425	0.33751637087817393
351.8529411764706	0.20483276469913345		794.9412698412699	0.6018665915714113		724.6111111111112	-0.626419
240.43627450980392	-0.815243		235.79090909090908	-0.414305		590.9047619047619	-0.199781
142.1396078431373	0.48336024652722526		555.6	-0.0391795		732.4397163120568	-0.696297
133.34538450140764	0.3338502556042552		545.5	-0.507988		960.7471264367816	0.19228975734984172
183.5686274509804	0.5855992514364016		664.1	0.8214314959068932		543.7590759075908	-0.0207949
230.3832442067736	0.0936698		638.9847006651885	-0.800735		825.7333333333333	1
286.3169699534491	0.5874510910948987		698.7486486486487	0.48818848137631987		802.4358974358975	-0.121571
478.1411764705882	-0.0684215		616.7470588235294	-0.203124		869.7142857142858	-0.206781
237.8529411764706	-0.859178		467.02627824019027	-0.0623936		918.4509803921569	-0.0478404
229.1597593582888	0.45199019823072234		225.38571428571427	0.1649754078297874		692.7619047619048	0.2094124470371621
252.70561974789916	-0.549865		670.3826086956522	0.0994765		790.8333333333334	0.8068759103234344
170.74688057040999	-0.921284		218.73807285546417	-0.037587		713.0208333333334	-0.340857
186.73890608875132	-0.545409		610.1	0		323.5833333333333	0.087954
319.69256381798004	0.17344715829021393		772.2923076923078	0.395051		563.798	-0.252655
422.82352941176475	-0.0602846		500.163	-0.0564952		720.5333333333334	-0.3632
276.3918300653595	0.4941983712927109		663.5	0.930955		947.5833333333334	-0.846929
156.0196078431373	0.16148809892667343		672.4055555555556	-0.91794		581.6091954022988	0.0422197
202.99579831932778	-0.695729		393.3777777777778	0.0506749		896.816	-0.144874
310.5067873303168	0.7171881049234973		696.9269230769231	-0.95629		453.26484018264836	-0.0478044
485.055	0.0415573		405.3544378698225	0.024202078437780297		706.6666666666667	-0.141463
128.63294117647058	-0.14641		758.975	0.8838837035734394		749.237	0.10264881011854186
172.23529411764707	0.33411657686153834		785.147	0.8891426893868639		430.43859649122805	-0.0372401
233.3529411764706	-0.89129		348.6	-0.890247		782.0833333333334	0.5562481758633212
315.63865546218494	0.0329529		618.5814814814815	-0.390668		798.5913978494624	0.7933754951982093
197.5294117647059	0.5195636298717896		806.1	0.40722642092225764		758.9139784946237	-0.402293
166.5529411764706	0.8900062424748615		376	0.22782826056427893		774.5686274509804	0.5577808445823392
221	0.0331967		206.41372549019607	0.0944124		876.2988505747127	-0.985767
187.2140522875817	0.27552513244801613		778.9611111111111	-0.191036		860.9230769230769	-0.465441
411.94268476621414	0.13717000288276232		557.404	0.11327215381815972		950.1359649122808	-0.466328
428.5882352941177	-0.0782492		237.35	0.10177346966609371		351.8667798528579	-0.0551208
242.62566844919786	0.033975		250.637	-0.00404269		662.0256410256411	0.2885329002975445
250.40294117647056	-0.0841428		750.686	-0.307355		713.5426356589147	0.0155307
261.5248161764706	0.491674		195.21904761904761	0.14083195543989724		731.9803921568628	-0.234485
523.3003095975232	0.000580458		601.3949152542373	0.29818645904097096		844.0032362459548	-0.109541
568.2529411764706	-0.0144587		221.0767441860465	-0.158226		694.6969696969697	-0.33199
303.8529411764706	-0.927033		450.9666666666667	0.090041		448.656	-0.138128
340.936	-0.258738		531.3840236686391	0.718775		384.7333333333333	0.4214861202119119
291.4779411764706	-0.822192		721.4888888888889	-0.492397		764.9071038251367	0.6788042682280139
370.15294117647056	0.576893		542.8000000000001	-0.230204		721.1159420289855	-0.67904
562.777	0.0762198		339.3107279693487	-0.318938		34.983333333333334	-0.391222
572.6529411764706	-0.244481		507.1	-0.236456		697.4583333333334	-0.642182
327.63865546218494	0.9900842037537836		798.3962962962963	0.00974114		712.9775641025641	-0.136803
418.74069627851145	-0.568165		413.18097928436913	0.0493204		673.4285714285714	-0.818905
302.717	0.16745214195597408		203.36315789473684	-0.199053		688.5378787878789	0.9897257162825942
314.92436974789916	-0.723246		547.9461538461538	-0.424294		804.0833333333334	0.36473190646479003
433.3529411764706	0.7048327646991336		686.1	0.4707005780147125		923.5507246376812	0.6201087675303278
468.08978328173373	-0.74317		225.28181818181818	-0.268981		778.495	-0.0503185
544.967	-0.0790128		228.3084592145015	-0.192365		462.65476190476187	-0.31047
268.05294117647065	-0.138762		191.30833333333334	-0.260218		791.5208333333334	0.0280589
357.436	-0.96434		579.2578947368421	-0.0309162		863.9047619047619	-0.790693
307.8529411764706	-0.665249		747.1408163265306	0.8981517900997132		741.1969696969697	0.32188648733483416
318.78151260504205	-0.925149		210.5	0.5		944.5942028985507	0.2155364005461565
461.8805002315887	0.20321374576265563		631.3000000000001	-0.451051		904.3333333333334	-0.0421778
350.9640522875817	-0.864047		180.76666666666665	0.27760967071172393		642.2610441767068	-0.239016
275.7760180995475	0.423272		200.73636363636362	-0.167452		779.1833333333334	0.39446731518382094
258.51960784313724	-0.924645		618.0233983286909	-0.161101		851.3518518518518	-0.243238
290.3529411764706	-0.106346		673.1531914893617	0.9687804163457421		794.9671361502348	-0.387643
405.48627450980393	0.6533704325171554		729.021	-0.559522		927.8717948717949	-0.356006
489.3529411764706	0.20831207833049686		770.4888888888889	0.3586056224639509		839.5952380952382	-0.727032
360.3529411764706	-0.704833		714.9846153846154	0.3701691093214793		158.87878787878788	-0.45587
302.81447963800906	-0.264591		757.48	0.8101248698851974		189.1704467353952	-0.0441045
388.5108359133127	-0.206847		318.43333333333334	-0.515862		764.5682326621925	-0.104424
500.79294117647066	0.12334821085484933		307.75714285714287	-0.164073		450.66666666666663	0.13225524176920955
596.2225063938619	-0.292389		670.865	0.8753354746750706		658.452	0.6350856939223473
307.0029411764706	0.5999353376541106		781.2176470588236	0.8394840762993381		806.4166666666667	0.2404926909782378
516.7997496871089	0.11334378894651305		744.2538461538462	0.8708833310593472		825.0133333333333	-0.569841
240.81960784313725	0.6460821670587991		788.2818181818182	0.34430833037738756		949.8333333333334	0.2729069277714461
543.87	-0.128517		295.0615384615385	-0.221138		732.463	0.8698834118745729
331.2620320855615	-0.832548		538.6714285714286	-0.839828		742.6333333333333	-0.767666
378.98452012383905	0.0421925		705.663	0.39298793957281525		385.42028985507244	-0.181203
499.0404411764706	0.31039126422022695		718.1	0.21105301292429543		629.6060606060606	0.0936165
312.2620320855615	0.3168366449807659		592.4939393939394	0.0612243		365.43859649122805	-0.00370111
255.3529411764706	1		581.1769230769231	-0.369841		250.98333333333332	-0.353312
417.9779411764706	-0.363023		355.70377358490566	-0.172092		672.0833333333334	-0.779941
370.6029411764706	-0.165249		789.0142857142857	0.8175472241475439		789.8985507246377	0.048589790347528874
414.1966911764706	0.6084101393163395		742.2132075471699	-0.549944		356.7708333333333	-0.263831
377.6606334841629	0		522.3000000000001	0.2424961641875638		716.6287878787879	-0.216482
430.13071895424844	0.3294337564819903		681.8391304347826	-0.384569		836.1159420289855	0.0371239
423.53475935828874	0.9726271669575055		410.489	0.014254744636079425		855.3333333333334	-0.624048
464.1711229946525	0.0525685		779.1666666666667	0.7127231288457947		687.4047619047619	-0.342917
449.8172268907563	0.6886893156488312		534.9666666666667	0.2072086340861967		117.6969696969697	0.11073287553577081
337.03151260504205	0.6423731805641796		641.8714285714286	-0.0520535		296.1054852320675	-0.0658378
440.1029411764706	-0.0729919		618.9333333333334	-0.0467278		312.31547619047615	-0.167496
368.5108359133127	0.1401914409331984		673.35	-0.311004		825.0919540229885	-0.301333
500.7376898766439	0.10588541120954979		754.6925925925926	0.9466295323947287		678.5	0.6386714259832618
344.6470588235294	-0.29198		601.0310344827586	-0.0588568		9.593333333333335	-0.741169
360.48627450980393	0.3532607036749217		828.7428571428571	-0.0841428		732.5913978494624	-0.196675
300.2904411764706	0.13637577038472928		661.6135135135136	0.1363313992827289		257.9462365591398	0.0808082
427.3529411764706	0.48036102605335584		433.8857142857143	-0.095981		275.04761904761904	-0.0908323
292.9640522875817	-0.119957		716.4076923076923	-0.50156		41.33517665130569	0.00691393
236.78151260504205	-0.660839		461.70784313725494	-0.43517		877.9833333333333	-0.0322257
338.2760180995475	0.8817421938130051		736.2558441558442	0.14674869398065357		950.0151515151515	0.956658
604.769	0.2795945477618424		220.3962962962963	-0.408883		31.15686274509804	-0.05481
246.68627450980392	0.7201375367180162		678.0318181818182	0.5198171579043176		714.5214067278288	0.32412986127310023
270.3184584178499	-0.247642		801.8037037037037	0.24175323593306558		273.9803921568627	-0.295452
348.686	-0.991514		825.0583333333334	-0.745673		851.2564102564103	0.3035964330499694
462.9298642533937	0.0617583		209.73636363636362	0.0689858		239.39583333333334	-0.714131
281.2352941176471	0.10352547154136885		579.2588785046729	-0.280102		904.6666666666667	0.8565690022622726
369.6492374727669	0.17754885393476783		693.7153846153847	-0.305244		768.5460992907801	-0.829329
304.686	0.49999999999999994		202.612	-0.558029		249.96969696969697	-0.479817
429.2862745098039	-0.206998		639.7695652173913	-0.222841		266.8070175438596	-0.204833
324.30294117647065	0.9179645369728603		429.6	0.0847507		825.3010752688173	-0.186578
475.26960784313724	0.8000733575313485		480.11616031027796	-0.0305917		894.9761904761905	0.24214779335569528
271.88235294117646	-0.49184		732.4448275862069	-0.851389		917.9607843137255	0.6215608170308456
415.3529411764706	-0.783008		398.1416666666667	-0.647055		835.6879432624114	-0.464375
628.3259141494436	0.5244526724685609		409.68823529411765	0.020547358942259886		938.3106060606061	-0.0892768
249.81447963800906	-0.713306		656.1	0.3876405989627604		850.8717948717949	0.6374819345145897
441.1950464396285	0.6857121585676742		815.3666666666667	0.8670469182536958		760.9047619047619	-0.285712
256.65294117647056	0.5829523176563198		417.1454545454546	-0.0747273		784.5119047619048	0.19893198281752333
291.4411764705883	0.6188139685146562		552.7296296296297	-0.026959		798.7564102564103	0.27399677709386305
333.6572890025576	0.12111894159084337		349.5397163120568	-0.22623		680.8000000000001	0.8542126944666396
488.4779411764706	-0.095344		244.38212851405623	0.5306542946363207		749.4166666666667	-0.874334
642.9683257918552	0.9269025403332511		794.2052631578947	-0.911025		717.5381526104418	-0.665628
306.95294117647063	-0.577765		398.45294117647063	0.0801781		689.5	-0.956701
273.9600840336135	0.5641236035306265		809.1	0.5097696031135508		727.7179487179487	-0.110064
283.3529411764706	0.834751		778.6	0.738971		874.2424242424242	-0.117842
302.1029411764706	-0.643702		792.8755102040817	-0.350159		759.089	-0.23056
431.7647058823529	-0.760182		315.62173913043483	-0.399366		841.428	-0.579517
418.44249341527654	0.17533772641123166		719.1517241379311	-0.0918866		953.7777777777778	0.19063937555554053
462.311	0.5049484490498943		266.40769230769234	-0.118258		822.7083333333334	0.9323239906297057
500.5067873303168	0.2601338324020895		700.3727272727273	0.5		749.9895833333334	0.0881913
313.0404411764706	-0.871704		597.3941176470588	-0.240111		864.8333333333334	0.8728604372699088
507.76960784313724	0.37575741102514737		608	-0.307613		713.3333333333334	-0.614089
645.4084967320262	0.6061746350600631		755.1357142857144	-0.586372		783.902	0.2073095338677232
267.1696078431373	0.8502145425004868		587.4571428571429	-0.10146		877.8148148148149	-0.0531842
290.8862745098039	-0.72239		583.9823529411765	-0.174831		662.5	0.7630124738465925
480.2941176470589	-0.276686		593.6555555555556	-0.458445		705.3733333333333	0.3374229744525497
394	-0.0478647		796.7629213483146	-0.952921		750.8333333333334	0.5144586789027767
306.9106334841629	0.10375536956690395		281.94210526315794	-0.227052		964.86	0.5751412101441207
346.39460784313724	-0.195922		688.1	0.38731911617268544		797.6	-0.296524
446.7073715562175	-0.524148		539.1	0.5953439933492517		760.0701754385965	0.17726129244326336
390.44385026737973	0.7919314723298462		607.4041237113403	-0.0971771		691.7	-0.878576
291.79738562091507	-0.498214		786.6	-0.803207		769.3333333333334	-0.270221
246.30030959752327	0.5887304826299822		695.9214285714286	0.8160925146138296		888.9583333333334	0.5779791303773694
326.45294117647063	-0.229119		678.7923076923078	-0.273412		720.8673139158576	0.0669074
305.30294117647065	-0.698935		414.4214285714286	-0.290099		736.9863945578231	-0.227957
480.5574866310161	0.1180645102515568		572.1	-0.111868		108.16533333333332	-0.0726144
411.8767507002801	-0.232068		642.5	-0.714777		795.6969696969697	-0.600023
274.42436974789916	-0.870082		731.9666666666667	-0.0363584		817.5438596491229	-0.2249
302.65849673202615	-0.0683469		482.0859154929578	-0.0327247		807.8850574712644	0.2834116740624702
276.7529411764706	0.8874644836651939		656.788	-0.57845		86.56666666666666	-0.026271
350.686	0.7386366195061821		583.5117647058823	-0.347064		369.5095180234913	-0.130066
418.5243697478992	0.2419599830351802		475.18490566037735	0.016701155177230465		666.6091954022988	-0.650894
289.29468874928614	-0.717939		553.7129032258065	0.0540486		705.5040650406504	-0.758065
263.2241858116637	0.5784697712773101		567.1769230769231	-0.0345176		848.1851851851852	0.2067993015293566
313.81447963800906	0.44242581399078645		697.8058823529412	0.9464199686660664		650.749	0.0344445
548.8983957219251	0.0710453		409.0651162790698	-0.103974		74	0.11439728609798223
512.1078431372549	-0.0146593		379.475	-0.834751		738.3333333333334	0.7234851094139005
451.3899782135077	-0.0451423		396.5117647058824	-0.0332675		748.8148148148149	-0.319232
303.3529411764706	0.3773488926914649		642.6416666666667	0		948.8850574712644	0.594599
370.0588235294118	-0.231751		777.2794871794872	0.9917609445783105		680.1264367816092	-0.747279
299.4481792717087	-0.796972		652.6789473684211	-0.790214		710.9004975124378	0.0580811
375.08021390374336	0.5749762960044212		593.3093023255814	-0.0652628		783.47	-0.139799
557.5108359133127	0.2513189560680785		689.1	0.5847506594614321		926.3333333333334	0.5264646760595899
368.686	-0.205268		246.70606060606062	0.3495292645622007		963.2777777777778	-0.861795
280.5051150895141	-0.0670655		667.6652173913044	-0.498359		815.3143459915613	-0.252546
465.377	0.14393301101852213		791.5102564102565	-0.303258		728.3541666666667	-0.165977
249.1029411764706	-0.932973		226.037	-0.185838		758.0380952380953	-0.378361
480.9640522875817	0.0748509		729.0166666666667	-0.800073		495.0766598220397	-0.136395
371.55294117647065	-0.892		210.36315789473684	-0.179498		914.952	-0.875712
353.63865546218494	-0.603215		313.11333333333334	-0.952715		949.6559139784947	-0.608465
398.45294117647063	-0.229119		547.1344827586207	-0.203376		861.0208333333334	-0.151028
347.09207161125323	0.4312321522318602		655.2395348837209	0.9992939533512303		736.0303030303031	-0.459589
334.8529411764706	0		538.1	-0.295167		668.0808080808081	0.6751958403890128
375.5751633986928	-0.285327		796.6384615384616	-0.153071		782.8000000000001	0.0179245
249.2760180995475	-0.330921		698.4706293706294	0.2670826983245937		920.0909090909091	-0.595999
301.88235294117646	-0.814307		713.6	0.5683548466664494		267.3525641025641	-0.495419
390.40849673202615	-0.0936321		496.70000000000005	0.0756754		693.9047619047619	0.6855786823089057
257.3529411764706	0.8155811215276981		737.3950819672132	-0.199292		704.0666666666667	0.13622023715661538
474.0672268907563	0.0993831		475.725	-0.285969		584.4733333333334	-0.0717389
384.03475935828874	-0.340433		812.7521739130435	0.4864052853204244		830.9333333333334	-0.788197
435.2100840336135	0.0795707		602.0584905660378	-0.255241		716.298	0.9019853335753614
232.74483306836248	-0.494708		337.3808988764045	0.0776214		813.9540229885058	-0.404163
285.6100840336135	-0.485997		466.47888198757767	-0.0301487		567.6944444444445	0.0743355
342.3529411764706	-0.278514		745.8857142857144	-0.299996		802.6559139784947	-0.00634187
441.7647058823529	0.7233139680051719		259.1740740740741	-0.289241		738.2941176470589	-0.392821
358.0404411764706	-0.44964		306.1714285714286	-0.292836		111.03030303030303	0.00629997
272.1990950226244	0.3063641357438685		496.32926829268297	0.2332172956885449		779.7006802721089	-0.137947
455.3529411764706	-0.567499		371.72	-0.112603		763.4684684684685	-0.872346
243.15294117647062	0		674.38	0.9106506122543959		147.35995370370372	0.0304951
253.6029411764706	-0.739028		441.7956521739131	-0.0885493		699.0606060606061	-0.169501
387.26960784313724	-0.364047		561.2521739130435	0.5074073640931392		712.3333333333334	1
422.2529411764706	-0.330747		404.45483870967746	-0.074747		807.7777777777778	-0.11282
542.9358288770054	0.1532309896833827		542.8368421052631	0.23761932180683734		797.8333333333334	-0.0684583
270.7100840336135	0.7293595049698401		785.4174603174604	-0.918984		719.5833333333334	0.5132552446132712
285.217	-0.553561		725.4846153846154	-0.121746		829.1111111111112	0.0985173
319.5882352941177	0.5640812258535818		215.1	0.12651220874444685		843.9333333333334	-0.661414
479.1654411764706	0.4722703707915305		579.725	0.640715		71.81159420289855	-0.0785736
465.4719887955182	0.28305660760656093		739.0285714285715	0.19295090336435872		748.8205128205128	-0.085262
269.1029411764706	0.0627728		774.0019607843137	-0.751736		737.0432569974555	0.7978590475223888
500.2760180995475	0.13839378262033436		274.5651162790698	-0.342957		894.6091954022988	-0.543045
232	-0.0478647		682.9235294117648	0.37561557478642715		863.7017543859649	0.6919995328213404
400.5151033386328	0.650577		693.4333333333334	0.5518173581870379		871.3020833333334	0.5788918443954874
280.0588235294118	-0.866421		708.5545454545455	-0.204833		187.40833333333333	-0.110916
319.79153766769866	0.22397720635708027		796.1	0.45001586988297193		779.7083333333334	-0.433097
411.3529411764706	-0.0756005		669.9695652173913	-0.865164		804.4333333333334	-0.230834
431.0404411764706	-0.129127		742.3222222222222	0.8718015207151022		922.7333333333333	0.5076906071327668
228.47058823529414	0.6279597588510394		797.7329113924051	-0.576152		62.6448	0.46176723125023467
527.8746803069054	-0.00423072		736.5615384615385	0.5679690533572542		671.926	-0.271892
278.7279411764706	0.32035252810950854		467.1212765957447	-0.267089		47.64705882352941	-0.348144
459.95294117647063	0.43730585989473364		377.2524459613197	-0.113769		788.36	0.32056141779329955
540.4438502673797	-0.0513142		691.8272727272728	-0.147793		659.47	-0.446016
374.94385026737973	-0.451258		634.8391304347826	0.0982993		704.6711711711712	-0.194143
448.4640522875817	0.6142002512199086		580.9709677419355	0.5378156317949855		962.9583333333334	-0.384337
560.7529411764706	0.11698223351838227		607.3962962962963	0.14239229692303532		28.94871794871795	0.41584966136934803
237.87317239034343	0.1648147985090638		623.3142857142857	0.0898028		900.8645833333334	0.9879787508644369
432.2620320855615	-0.133125		226.8272727272727	-0.453941		263.37778543533193	-0.0814302
447.7647058823529	-0.445788		484.86258992805756	0.0488179		685.5925925925926	-0.56711
413.4957983193277	0.9191468178293747		278.4947368421053	0.1449589633104722		722.2933333333334	0.0903345
270.6510180995475	-0.404771		244.8402597402597	-0.785142		864.1060606060606	0.46570617227018457
455.46722689075636	-0.842942		294.73636363636365	-0.975795		201.25641025641028	-0.501836
261.01960784313724	0.38579974878009193		592.35	-0.0962827		760.2888888888889	0.6514008041415533
236.46832579185525	0.8605118738232244		805.7333333333333	0.0732424		784.9166666666667	0.21974106822593284
366.92436974789916	-0.621119		728.1909090909091	-0.2137		775.5964912280702	0.9997864647774367
226.0196078431373	-0.413755		190.92417582417582	-0.226038		833.9122807017544	-0.193397
320.42794117647065	0.14238133243040643		232.67746478873238	-0.594896		30.19047619047619	-0.103519
340.9779411764706	-0.135404		572.636	-0.104678		719.9833333333333	0.3571168195703396
480.5339756592292	0.22519552388399292		711.525	0.43048418905938807		751.0952380952382	-0.530224
444.2529411764706	0.2642431678414723		587.5782608695653	0.46075146249776344		279.6190476190476	-0.244866
352.00108932461876	0.41393529319944533		693.3173913043479	-0.936274		850.355	-0.593606
239.21008403361344	0.47249414855601807		557.0545454545455	0.0497164		421.62280701754383	-0.290873
306.51960784313724	-0.104632		803.0677419354839	-0.193972		905.3333333333334	-0.666769
526.3529411764706	0.1462983378720164		754.375	0.5960133785907409		827.6904761904763	0.028451758393214517
278.8529411764706	-0.471429		785.2276595744681	0.6149474598302053		724.798	-0.112067
313.96832579185525	-0.590334		707.9	-0.308594		872.7235772357724	-0.27081
369.65294117647056	-0.609818		770.6833333333334	-0.60524		894.1666666666667	-0.07574
469.99810246679317	-0.22162		463.70377358490566	-0.213809		472.42195192586155	-0.102697
294.82662538699697	-0.414282		226.07916666666665	-0.213155		696.0833333333334	0.643702
447.42794117647065	-0.25936		642.8764705882353	-0.0454483		780.0617283950618	0.37013535285060856
499.04524886877834	0.0539816		697.4157894736842	0.695999		503.99999999999994	-0.0611308
256.04991087344035	0.7997654726195166		297.95000000000005	-0.0362334		641.5833333333334	0.033975
241.5108359133127	-0.349987		704.038	0.5400235343345645		929.2564102564103	0.11017642011073424
511.87018255578096	0.204761		177.74285714285713	0.3869641144552529		623.484	0.0942135
461.53715170278645	0.3762723403411223		186.6	0.2491182574182307		727.8115942028986	0.5155150131428518
301.0837104072399	-0.596014		230.64545454545453	0.00358644		802.1333333333333	0.1194935435334747
498.08021390374336	0.44100191513247156		199.268	0.025562030596242156		974.3589743589744	0.5824092816983252
310.61960784313726	-0.164773		334.0473684210527	-0.0758306		858.2592592592594	-0.15157
519.1743697478992	-0.432999		323.6	0.2951672353008665		778.3645833333334	0.7171439508227576
263.7228041901692	-0.0245426		734.9	0.7708808649192888		26.083333333333336	0.4500158698829719
345.04524886877834	0.6528444590213969		188.31428571428572	-0.109381		324.22222222222223	0.2575247010264276
566.6029411764706	0		613.8000000000001	0.4196476805205425		680.5925925925926	0.879016
499.26285108638046	0.1674789631436304		360.70000000000005	-0.0373222		738.4965986394558	0.8151079425303123
235.8529411764706	0.7627256113479919		341.11136363636365	-0.192573		523.3703703703704	0.47281145069856995
283.51960784313724	-0.112906		577.9571428571429	0.24201789233311974		766.97	0.035197683400258514
273.8529411764706	-0.486294		120.26822429906542	-0.206206		899.3703703703704	-0.110687
405.8899782135077	-0.0920617		750.4103448275862	-0.944288		332.9710144927536	-0.131126
231.98257080610023	0.6605331896257411		282.2428571428572	0.2674719859149891		799.5151515151515	0.16925302733033265
521.4117647058823	0.017604720610961987		293.7551724137931	-0.261199		307.157	-0.186874
386.63865546218494	0.8528831120534756		186.57107438016527	0.15254240902978475		919.2222222222223	0.7108751618797118
366.6029411764706	-0.873983		700.5166666666667	-0.361186		868.5297619047619	-0.481043
531.7213622291022	0.085849		722.4571428571429	0.6783909360330003		419.5079365079365	-0.361912
539.2696078431372	0.3110036111676308		216.33170731707315	0.1543486000355082		707.2777777777778	0.5536379789370439
414.2529411764706	-0.0854236		233.78571428571428	-0.0610518		747.0945273631842	-0.225161
468.8204736440031	0.18637526870527657		323.6	-0.193985		791.4842767295598	-0.736332
390.2352941176471	-0.334117		279.5571428571429	0.30903461255733367		857.2222222222223	0.3629525951451739
352.8529411764706	-0.0847507		678.1555555555556	-0.86002		695.6274509803922	-0.0546915
212.1355498721228	-0.230018		301.52857142857147	0.21712726587871367		760	0.2059397111547661
343.93188854489165	-0.18751		686.4636363636364	-0.167452		678.4047619047619	-0.0880878
465.4117647058823	0.19878374367718082		153.21428571428572	0.44363443264187336		690.1333333333333	0.43557755748837956
476.734	0.20577026170474633		208.6862068965517	0.48194500945069857		667.4803921568628	0.4612048532544867
504.51960784313724	0.10463196062588247		122.756	-0.480064		859.0133333333333	-0.00884734
219.3529411764706	1		232.412	0.050581115918900986		788.3333333333334	-0.668602
228.97639796659405	-0.256206		708.75	-0.820901		703.0701754385965	-0.970348
522.4779411764706	0.14854064952386742		147.40769230769232	-0.143977		811.6111111111112	0.13595344740947166
283.51960784313724	0.021189304634946404		616.1434782608696	0.36311525236508563		839.1904761904763	0.16974002571702135
337.26960784313724	0.4863176851337953		740.85	-0.675827		30.28787878787879	0.14871840744599912
343.1029411764706	-0.513255		179.34844720496895	-0.130642		131.0430107526882	0.260361
270.2904411764706	-0.541995		127.55714285714285	-0.12389		150.67670682730926	-0.0357476
296.07843137254906	0.563879		108.71538461538461	-0.56372		689.8000000000001	0.0421925
370.90849673202615	-0.639126		116.7315789473684	-0.0470225		743.4429223744293	0.8644481830570974
211.3529411764706	0.7048327646991336		640.913	0.6817977498507647		701.2222222222223	0.8688777104582074
259.217	-0.630349		126.1	-0.407226		25.954954954954957	0.17756111912116354
336.9779411764706	-0.234431		616.7	0.17780768448935272		192.1981981981982	-0.179683
249.43294117647065	0.30428977827401527		282.00909090909096	0.5		879.2666666666667	0.18204721710427685
281.6029411764706	-0.389693		599.0166666666667	0.8000733575313485		926.6376811594204	-0.215131
231.40557275541795	-0.479985		248.9333333333333	0.10463196062588247		805.8333333333334	0.1838392210315694
256.3983957219251	0.4162270334724382		404.94452296819793	0.11297136754468334		281.08963585434174	-0.100328
411.2862745098039	-0.830499		685.2818181818182	-0.9618		707.1	-0.108673
273.7279411764706	-0.644882		631.1909090909091	0.8030793870688987		253.11111111111111	-0.0122811
243.9279411764706	-0.988861		645.1833333333334	0.9643400737208957		675.0740740740741	0.8895050192370595
301.3624649859944	0.50301		370.2034482758621	-0.32494		230.01826484018267	0.0211577
208.45294117647063	-0.639693		293.1989399293286	-0.1381		722.6904761904763	0.9694238313328029
257.1711229946525	-0.370366		626.3727272727273	-0.536566		821.0980392156863	0.5372768711542053
310.5672268907563	0.012178165112357904		446.8	-0.0432091		886.5591397849463	0.8105996536841475
378.1329411764706	-0.757651		314.597	-0.305885		757.8449612403101	-0.180596
242.98930481283423	0.7951672353008665		674.1	-0.429696		832.6410256410256	0.32458782916508155
422.1711229946525	0.5791668483211312		686.5	-0.545167		916.2555555555556	0.7238348402631429
369.1029411764706	0.643702		178.52105263157895	0.0392643		709.5886524822696	0.995055
503.6654411764706	0.314916		217.7	0.2211420616236955		734.2312925170069	0.22158727861440447
249.24183006535952	-0.276193		652.1	0.3488992891749494		746.9333333333334	0.3589560761605782
240.15294117647062	0.20483276469913345		399.8792207792208	-0.209858		816.6491228070175	-0.020676
259.0276399716513	0.6097102639597075		682.6	-0.3486		513.6320346320347	-0.131792
357.6221719457013	-0.428003		750.6	0.5779791303773694		549.2403100775194	-0.0310284
384.47058823529414	0.6939966778469872		284.20526315789476	-0.302474		948.6774193548388	0.2968813648975357
408.614	-0.205241		187.6862068965517	-0.0302877		719.6	0.7915667588107654
397.81447963800906	0.687167		244.57058823529414	-0.138803		451.17777777777775	-0.109293
441.9519865225327	0.0387895		753.521	-0.0620271		688.9649122807018	0.46787559820908864
523.9391480730224	0.2485415214526148		228.27460317460316	0.16415833149517725		841.6666666666667	0.8663926631718724
280.0485933503836	-0.243538		209.26666666666665	0.7402389538338433		891	-0.85688
500.22370388833497	0.293657		252.58830409356725	-0.123983		493.0719696969697	-0.135655
0.15294117647061967	-0.49295		548.6263157894737	-0.283426		708.4705882352941	-0.166247
333.2476780185759	0.9310866517335838		568.3285714285714	-0.173902		750.3333333333334	-0.349114
266.15294117647056	-0.5		719.3857142857144	0.2733832495787234		407.98581560283685	-0.0213857
391.86405228758167	-0.0345442		589.475	0.7196140112723836		875.1954022988506	-0.0793732
424.04524886877834	0		541.8272727272728	-0.0825019		357.9833333333333	-0.0880714
223.50678733031674	1		577.4846153846154	-0.230376		340.4083333333333	0.029799041017511452
237.8529411764706	1		339.46538461538466	-0.19908		363.9583333333333	0.25232338856387276
467.86576168929116	0.1177644476528636		653.8692307692307	0.3942331110149859		809.7179487179487	0.00306058
229.49247606019156	-0.743469		213.06598639455783	-0.0364636		698.6308539944904	0.32783675039548504
264.64460784313724	-0.234911		532.45	-0.0318098		757.0606060606061	-0.119144
254.20294117647063	-0.878293		633.7666666666667	-0.427033		739.4920634920635	-0.677321
375.82662538699697	0.16821123841069843		710.9857142857143	-0.0396066		819.7733333333334	0.1398418339931896
275.7751633986928	0.9891722872596515		328.4913043478261	0.16832626725657465		564.0228070175439	-0.0731634
394.88235294117646	-0.181785		694.7666666666667	0.9634336408045666		930.2708333333334	-0.110371
425.93358633776097	0.5622561145369813		507.25	-0.587595		947.4912280701755	0.43130923901365525
220.0452488687783	-0.666694		667.288	-0.39357		906.1	0.4682827198699864
433.45294117647063	0.4907494107883129		316.43870967741935	-0.458734		963.1228070175439	-0.433537
287.3529411764706	-0.148383		186.037	-0.256869		665.1060606060606	0.0846443
415.64460784313724	-0.591597		198.87272727272727	0.5204600059055802		685.2792792792793	0.39406869975463144
336.686	0.929125		615.225	-0.126767		796.1954022988506	0.3801992053109868
443.8841911764706	0.3241786357289735		669.02	-0.382628		845.7111111111111	0.19866332165418327
345.3529411764706	0		241.0551020408163	-0.187949		666.6708333333333	0.32084566589328106
246.2369991474851	0.2494252736182363		434.9235294117647	0.0364213		719.7904761904763	0.5329885132167239
267.3529411764706	-0.704833		762.8142857142857	-0.461792		749.7878787878789	-0.0892222
202.49579831932778	-0.204833		633.2	-0.639527		820.3873873873874	0.11082418170099084
358.1029411764706	-0.779941		288.19467455621304	-0.0880113		856.5268817204302	0.1822414420520534
401.79974968710894	0.31061099729034797		656.5166666666667	-0.769152		900.5833333333334	-0.408997
345.3529411764706	0.2785141913326276		400.06428571428575	0.31890803814796387		824.0989583333334	-0.0121903
477.08561444379734	0.035740291009707555		576.7	-0.188996		890.9122807017544	0.18751004802110396
236.96832579185525	-0.5		592.7341463414634	0.15577140542574827		705.1840796019901	-0.313969
392.2529411764706	0.39572771045481425		191.67142857142858	-0.723246		772.2564102564103	0.1605658045152349
340.686	0.27760967071172393		198.26666666666665	0.021189304634946404		800.8396624472574	0.9217122538330892
402.73755656108597	0.5455148385328911		372.73636363636365	-0.167452		943.9583333333334	-0.834751
251.42436974789916	0.37174925737328746		556.6333333333333	-0.12717		469.3333333333333	-0.230848
331.51960784313724	-0.104632		351.98888888888894	-0.183867		454.64444444444445	-0.0838827
215.94117647058823	0.0573625		689.1909090909091	-0.75292		899.2056737588653	0.4485835595620468
248.56722689075633	0.10938113877908766		343.06774193548387	-0.252382		101.87179487179486	-0.281835
263.03151260504205	-0.661457		372.85	0.7799406208887413		113.49999999999999	-0.136798
305.01960784313724	0.53436		182.80833333333334	0.010940134333698998		815.0606060606061	0.3089215128492356
249.07516339869284	-0.429698		662.6	0.6343283730371622		822.9047619047619	0.0978477
311.4957983193277	-0.0795707		366.1	-0.437167		480.7647058823529	0.17284839430766616
375.6572890025576	-0.852739		608.1	0.9610543285425349		437.60606060606057	-0.131942
454.186	-0.0393923		755.5285714285715	0.8398279538200534		920.1333333333333	0.1564870769772068
277.777	-0.529433		326.81428571428575	-0.268169		122.46701388888887	0.17762863997506936
366.5837104072399	-0.271918		699.2538461538462	0.1709039974124384		947.3333333333334	0.8237205987662569
464.8529411764706	0.2861900571277761		266.57268408551073	-0.020371		686.7948717948718	-0.517593
266.55294117647065	0.9108651840933132		158.65555555555554	-0.366566		739.1205673758866	0.3059089455656408
401.01960784313724	-0.128881		171.7	-0.0893934		752.1458333333334	-0.439422
413.2352941176471	0.3410530018557487		785.8555555555556	0.7478835524068289		721.2333333333333	-0.382674
277.9825708061003	0.45160458038796586		612.3631578947369	0.10603926525871125		828.6111111111112	0.6264185688933781
435.885	0.1661385000893588		699.6	0.9463960957230592		936.9404761904763	0.6830953492648884
203.8529411764706	-0.795167		235.5848484848485	0.1705583377414034		664.3333333333334	0.13561364620179733
255.24183006535952	-0.594966		662.7111111111111	-0.823646		607.9433611884866	-0.0679077
405.73639982308714	0.15988505086961924		606.9	0.0760223		786.9583333333334	0.10224877620359243
203.58371040723983	-0.5		627.1	-0.168627		842.0256410256411	0.022223254225072795
211.88766339869284	-0.584255		712.62	0.3843624089880081		831.1376811594204	-0.205309
317.2279411764706	-0.993494		652.1833333333334	0.9314022881346758		936.0666666666667	0.8639338831764913
246.81960784313725	0.6460821670587991		672.1	0.765413		691.2156862745098	-0.344042
260.3529411764706	1		736.9333333333334	-0.406295		767.5833333333334	0.7756193594258266
206.3529411764706	-0.822829		146.75	0.2545104088592653		717.919	-0.476475
354.73755656108597	-0.98836		290.4939393939394	0.021163173678937042		812.3985507246377	0.1912748092512115
421.78431372549016	0.25736004704300003		690.86	0.9148981344808079		863.6838487972509	-0.448323
482.09870388833497	0.0659481		579.5651162790698	-0.328509		726.3655913978495	-0.922373
293.29738562091507	0.644385		593.15	-0.324019		841.1060606060606	0.9589106857793741
397.1970970206264	-0.0635717		261.6155555555556	-0.159755		704.8143459915613	-0.913487
506.5283797729618	-0.15028		166.88947368421051	0.058775100745556454		775.1833333333334	-0.0820025
196.32730015082956	-0.508819		778.1909090909091	-0.314264		825.2564102564103	0.055420899590610063
219.1386554621849	-0.27064		420.6357142857143	-0.146364		553.8115942028986	-0.141773
447.81447963800906	0.43628038703962835		754.35	-0.779941		812.1794871794872	0.4364795485254073
456.0634674922601	-0.0814277		538.7428571428571	-0.295167		611.7166666666667	-0.0357769
237.07794117647063	0.6392572407466813		203.6612244897959	0.0456443		884.7866666666667	-0.0765563
191.08021390374336	-0.441002		152.5782608695652	-0.238743		782.7989821882952	0.6115981951223707
227.71008403361344	0.7293595049698401		616.6862068965518	-0.506402		695.949	0.8767758649887931
311.1950464396285	0.7275217612179494		331.1454545454546	-0.32074		958.3333333333334	0.47541786415697795
436.4779411764706	0.24656356879698957		407.40088495575225	-0.0696619		670.2666666666667	0.6495364145386188
368.42436974789916	-0.656499		348.7470588235294	-0.229975		723.25	-0.344495
383.65294117647056	-0.923978		716.4333333333334	-0.693049		745.0520833333334	0.2175374150490315
477.7938860583604	0.032879008236238745		184.70724233983287	0.080197		842.2424242424242	-0.316837
303.14460784313724	0.2187553788864471		306.53636363636366	-0.519482		632.1410256410256	-0.172563
386.23755656108597	0.036925		285.72068965517246	0.080747		651.2686868686869	-0.0516707
205.12980068060284	0.47853764026102574		295.7129032258065	0.010465622590573582		833.2201257861635	0.930675
316.6029411764706	0.36155300255447886		668.3000000000001	0		591.6333333333333	-0.246165
188.93627450980392	-0.490821		752.2538461538462	-0.693636		857.3333333333334	-0.0714338
267.5404411764706	-0.91095		372.1909090909091	-0.423598		579.2	-0.0663089
281.8529411764706	-0.222035		386.93333333333334	-0.217631		906.9649122807018	0.407848
326.1084967320262	-0.571868		284.71818181818185	-0.0375855		704.4166666666667	-0.851453
354.61960784313726	0.1748021299402581		223.26666666666665	-0.461604		730.812	0.948456
193.5404411764706	0.319797		298.43333333333334	0.061130782509719477		812.9871794871796	0.8685986557646278
423.6617169077815	0.22245451930545937		634.3592592592593	-0.812915		682	-0.734908
205.3529411764706	-0.185648		261.37586206896555	-0.875073		712.5057471264369	0.9672142108765416
341.3719887955182	0.3195649164850594		204.1	1		854.8333333333334	0.21477671252272273
314.19370550768076	0.7761026700832199		620.58	-0.490494		828.6333333333333	0.367732
184.17112299465242	-0.418151		719	0.2642431678414723		760.8333333333334	0.4791749775202597
361.3529411764706	0.5394679218710157		358.093	-0.15627		217.51619989017024	-0.0871089
202.10523475445228	-0.574802		580.1	-0.432908		736.8333333333334	-0.903079
217.71657754010698	-0.167452		661.288	0.6689997445360839		447.8190476190476	-0.105975
328.3529411764706	-0.422021		387.98805970149255	-0.192985		917.1666666666667	0.2020713004677516
281.16246498599446	0.5807102714261791		432.77857142857147	-0.410439		804.873	-0.795013
210.63071895424838	-0.770439		172.6	0.5		420.8115942028985	0.32935693753343964
290.3998161764706	-0.176695		288.7923076923077	-0.284745		355.6296296296296	-0.0604464
302.08021390374336	-0.169501		396.91456953642387	-0.111202		857.3859649122808	-0.0742607
247.5529411764706	-0.232442		371.4636363636364	0.16745214195597408		85.33333333333333	-0.105421
398.4640522875817	0.6022116062356159		681.8857142857144	-0.27064		740.8833333333333	-0.473587
368.26960784313724	0.9585524104101758		559.3000000000001	-0.188339		905.4761904761905	-0.642096
257.3899782135077	0.9009374863117596		201.9108108108108	-0.0689918		315.3301282051282	-0.151554
338.1053221288515	0.8498406200474267		755.3692307692307	0.014721192619540493		370	-0.266897
319.2659846547315	-0.061397		184.01463414634145	-0.0787696		959.3333333333334	-0.515179
223.6341911764706	0.3043538716459532		639.3571428571429	-0.774236		397.76729559748424	-0.141005
286.1966911764706	0.8919007099293481		694.9888888888889	-0.447074		438.00680272108843	0.0914634
457.016	-0.343617		375.6948717948718	0.21940534241233467		700.2916666666667	-0.823538
471.6129411764706	0.16983316649366595		174.1	-0.972893		386.60606060606057	-0.033975
391.8651362984218	0.3875101326441055		657.3000000000001	0.858537		758.3535353535353	0.5659731930194768
324.5307189542484	-0.711011		185.1	0		719.0933333333334	-0.0655119
361.3529411764706	-0.163486		354.8857142857143	0.012043834884561705		766.6274509803922	0.38498692555715613
445.0672268907563	0.12722916564576237		570.0111111111112	-0.262683		773.8333333333334	0.8728604372699088
370.08627450980396	0.22978785234519633		588.5659090909091	-0.196294		852.7864583333334	0.5865471442079754
206.6245461147422	-0.910333		642.7571428571429	0.0745612		740.2280701754387	-0.488169
385.65294117647056	0.420103		411.1714285714286	0.0771216		940.5256410256411	-0.17538
350.8862745098039	-0.685369		401.43333333333334	-0.0226979		823.7904761904763	-0.47255
226.21008403361344	-0.0795707		653.8179487179488	0.026950133224137196		916.8717948717949	-0.155958
512.8529411764706	0.5846822456578467		547.6333333333333	-0.595516		550.1052631578948	-0.13779
289.1029411764706	-0.643702		647.3352941176471	0.8663872303910825		836.9583333333334	0.9815678823981399
294.48337595907935	-0.613516		659.9333333333334	-0.104632		271.1212121212121	-0.12363
266.3251633986928	-0.918908		678.0545454545455	0.012388985155281971		981.4074074074074	0.27992339524033955
236.13071895424838	0.7742427454970581		732.8857142857144	0.4437139661580058		533.86	-0.0933243
304.3529411764706	0.8304986810771359		350.45714285714286	-0.0368408		683.3333333333334	-0.171583
427.8529411764706	0.3668750612523435		376.69482758620694	-0.0416552		231.5122807017544	-0.140062
281.11335784313724	-0.515875		613.788	-0.146982		254.64102564102566	0.2050810562916649
226.48627450980393	0.20483276469913342		284.3666666666667	0.28650536648191116		509.46376811594206	-0.170237
298.53475935828874	0.393223		725	-0.856996		354.40476190476187	-0.223197
316.1606334841629	0.021366833833596534		677.8176470588236	0.8464708847413112		716.5185185185186	-0.313995
205.40557275541795	-0.0548408		299.6808823529412	-0.438715		741.3728070175439	-0.481301
332.9918300653595	-0.226342		641.3941176470588	0.33858553278290476		795.3611111111112	0.4102214072635355
218.6755218216319	-0.986605		0.18333333333333357	-0.322829		834.0980392156863	-0.133285
347.1318885448917	-0.269482		651.6882352941177	-0.843292		301.4748717948718	-0.0565511
395.3529411764706	0.36642098183684546		152.84160206718346	0.9810017730855808		343.5175438596491	0.4104101954396536
230.19294117647058	-0.647855		526.4	-0.0371326		726.6060606060606	0.9410019151324714
270.8862745098039	0.9935919419383036		180.64285714285714	0.11985712877690001		767.4761904761905	-0.191048
320.88865546218494	-0.463566		196.037	0.31514781820014676		933.87	0.2128722934188249
238.4298642533937	0.25303143107453174		226.92380506091845	0.3002710009402056		485.7179487179487	-0.0756449
293.3347593582888	-0.614353		462.40769230769234	-0.53435		719.0289855072464	-0.377007
517.5802139037434	0.8071775040415409		510.1769230769231	0.42302		947.9022988505748	-0.605271
433.8619501854796	0.19533293256463385		738.4461538461538	0.6913697242394343		959.3333333333334	-0.779941
193.24579831932778	-0.140123		397.5855442176871	-0.371171		191.17948717948718	-0.72256
209.29411764705884	0.8395189901838295		463.05454545454546	-0.410555		461.0933333333333	-0.010303
472.186	-0.079975		452.93333333333334	-0.118058		694.7801418439717	0.4723743946724412
234.25294117647059	0.0854236		312.7393442622951	0.031224162511475008		774.1733333333334	0.7712481528291704
499.00108932461876	0.0232007		721.7923076923078	-0.115832		899.4561403508773	0.35900588487019025
283.6654411764706	-0.324807		754.8727272727273	-0.0956936		886.0512820512821	0.5910797669724233
273.2904411764706	0.20483276469913345		444.4150684931507	0.3440711753929188		739.9583333333334	-0.593945
194.21832579185525	-0.336764		740.2538461538462	0.6823807877300696		759.97	0.8168366449807666
239.98930481283423	0.3365141310933903		227.3264150943396	-0.542907		442.65	-0.597476
267.89140271493216	0.43628038703962835		643.4636363636364	-0.726464		724.7533333333333	-0.853009
278.1070395371263	-0.506081		655	0.28522328747727727		781.4912280701755	0.0294496
367.03036053130927	0.1811034464581581		717.8272727272728	0.4474315432887466		314.97331707977787	-0.0920913
419.8529411764706	0.2951672353008665		600.9725490196079	0.17725413749267685		764.7543859649123	-0.249537
390.55294117647065	-0.204833		668.9333333333334	-0.00891183		323.2708333333333	0.3745270360370116
360.26960784313724	0.3497189055161882		621.7285714285714	0.000425946		751.3619047619048	0.3693707426408965
377.3529411764706	0.21835107123697137		265.1097087378641	0.0685034		138.93192488262912	0.00777043
404.6492374727669	0.13004605116933646		524.052	0.04616		838.7708333333334	0.6559582607547387
235.48627450980393	0.069883		436.6593220338983	0.1940274531535039		702.4761904761905	-0.0642229
248.8529411764706	-0.295167		457.4846153846154	0.1394533817434632		65.51293759512937	0.3527887508444502
198.3529411764706	0.7163389570890093		285.18333333333334	-0.219175		790.3333333333334	-0.0350183
359.55294117647065	0.5238286296045501		761.225	0.9395152278510442		884.048	-0.599696
202.79974968710889	-0.598885		657.85	0.6650295133040521		118.88050314465407	0.020474992547694516
231.9154411764706	-0.433058		157.34603174603174	-0.794788		745.2933333333334	-0.584347
354.6654411764706	-0.333624		346.6714285714286	0.20559915941285906		9.717054263565894	-0.714812
206.2171387073348	-0.530466		720.4157894736842	0.6903532205421385		758.2592592592594	0.4760325462574578
193.15939278937384	-0.676392		208.79230769230767	-0.510606		967.0919540229885	0.6655074470185359
254.1029411764706	0		649.9571428571429	-0.223176		777.47	-0.296979
232.26203208556154	-0.832548		460.41818181818184	0.1458130617603487		890.6476190476191	-0.32639
243.3529411764706	-0.699823		725.5117647058823	0.7268908761460409		24.450980392156865	-0.054202
217.31447963800906	0.9548106490953211		180.06296296296296	-0.124946		17.520833333333336	0.1917140165981578
292.1654411764706	-0.496429		337.2417322834646	-0.206133		728.6794871794872	0.6080866789886725
256.1711229946525	0.8524163823495667		674.9695652173913	0.19680573377370103		420.38095238095235	-0.487582
197.4833759590793	0.11813402589195722		222.5	-0.757152		720.7833333333334	-0.740316
189.30030959752327	-0.103421		184.38571428571427	0.0669032		38	0.25533080015604603
297.01960784313724	0.49469532636737684		777.8435897435897	-0.964864		829.048	-0.927372
303.42566844919793	-0.677717		659.1322580645161	0.6252855544860706		807.5	0.9234340670607506
245.9129411764706	0.5		688.1	0.16348586890660965		953.5185185185186	0.0986322
196.5529411764706	0.8919998065101323		524.6257731958763	-0.269151		848.8444444444444	0.15939614888494774
261.997	0.5421043923618403		315.9461538461539	-0.571402		872.0980392156863	-0.167838
203.15294117647062	-0.196586		755.0090909090909	-0.0724758		42.794871794871796	0.0764488
269.63865546218494	1		342.6364806866953	-0.202838		739.0536723163842	0.6470378393803594
226.0404411764706	-0.874705		183.1	-0.140602		787.0740740740741	0.372906
193.62794117647059	0.29643129096235593		645.8777777777779	0.30091018234970424		850.1458333333334	-0.910385
242.9189789123197	-0.805974		712.6789473684211	0.42453426262433075		426.96969696969694	-0.232223
376.00158982511925	-0.195346		315.88181818181823	0.0926934		957.1609195402299	0.9015239789170695
336.61960784313726	-0.382079		417.7923076923077	-0.465904		752.2222222222223	0.8425343864012027
285.9093927893738	0.36618003466990984		598.3297297297297	-0.244172		840.0208333333334	0.7254089379957129
423.76960784313724	0.10831970439346882		625.3777777777779	-0.889511		349.0804263565891	-0.0948424
340.87925696594425	-0.704711		696.9333333333334	-0.805939		159.53333333333333	0.9239531906694758
355.20177838577297	0.2879036572225906		410.90000000000003	-0.523829		267.56410256410254	0.00456873
254.8529411764706	1		718.3857142857144	0.33916113773629547		408.2156862745098	0.19240931886971943
484.41395812562314	0.0690939		278.8777777777778	-0.12445		694.5083333333333	-0.836963
264.93188854489165	-0.481297		307.90000000000003	-0.219776		176.48	0.011711009330030863
332.9957983193277	-0.694916		259.40000000000003	0.34170059906434813		778.3333333333334	-0.925024
303.28151260504205	0.30339375541618274		268.52857142857147	0.22881069536505358		719.4774381368268	-0.103985
238.80748663101605	0.22782826056427904		705.3727272727273	0.15761298721439532		948.7816091954023	0.9163287554184897
252.36456908344735	0.3846494981014313		368.55454545454546	-0.795167		212.33333333333334	0.13835982671163993
331.186	0.3538342343807256		710.8333333333334	0.7951672353008665		226.8735632183908	-0.192997
374.82662538699697	-0.368161		604.8037037037037	0.00187377		894.2043010752689	-0.785991
310.9563894523327	-0.99296		195.50330188679246	-0.188554		845.6458333333334	-0.25393
283.1221719457013	-0.491457		648.8254901960785	0.30560242107152247		967.8190476190476	-0.0231414
192.2279411764706	0.2447478383085309		561.2538461538462	0.5		295.5333333333333	-0.0707475
385.7129411764706	-0.00510765		744.9	0.5046302590175243		745.439	0.10436917923775203
342.6711229946525	0.022864851306408536		374.7428571428572	-0.414638		37.26816479400749	-0.0996796
331.6502384737679	0.9533696943224846		333	0.9707644700022494		771	0.49326428838919495
377.53475935828874	-0.189776		366.8303370786517	-0.241226		917.9333333333334	-0.478811
230.14241486068113	0.7433464071410644		159.82	-0.0569657		817.7619047619048	-0.294208
367.08021390374336	-0.270414		170.1	0.701164		887.7564102564103	0.0551915
483.7753549695741	-0.00786598		657.1714285714286	-0.0880878		740.1060606060606	-0.154663
253.24579831932772	0.5921875278716345		155.01666666666665	0.19406076278394763		927.6969696969697	0.5256662415647799
401.57993504150124	0.0534962		241.6833333333333	0.5056094040092316		853.2857142857143	-0.135314
220.15294117647062	-0.0378654		432.7666666666667	0.0360775		914.3717948717949	0.079993
354.29738562091507	0.5571962440908652		459.6263157894737	-0.0739647		858.8333333333334	0.6196909122024875
237.2594159966145	-0.85373		770.1	0.9948442432623291		776.5507246376812	-0.409367
339.45294117647063	-0.86074		409.18333333333334	-0.329177		929.6583333333334	0.7349670341415809
438.7591911764706	0.7082648333146033		331.20000000000005	-0.253392		971.1515151515152	-0.629266
257.3964194373402	-0.4548		468.68620689655177	-0.273475		88.09968847352025	-0.587206
197.8029411764706	0.8632447387929965		276.0162011173185	-0.168685		919.0964912280702	0.3381474673553713
174.18627450980392	1		757.2	-0.803414		687.8333333333334	-0.945362
250.92436974789916	-0.516943		177.4736842105263	0.2930144714752431		732.8333333333334	-0.963121
451.4819734345351	0.6980351296620264		246.46666666666667	0.0939188		794.6190476190477	-0.758042
254.66063348416287	-0.373689		671.5473684210526	-0.193187		105.72163120567376	-0.426951
181.01331853496117	-0.332086		685.3777777777779	0.0416336		612.8958333333334	-0.161624
189.56722689075633	-0.330499		210.02307692307693	-0.278858		666.2375886524823	0.6899280539619517
197.68627450980392	-0.161414		158.86923076923077	0.10631965241166627		682.9166666666667	0.7153839718542048
179.81960784313725	-0.3274		781.6	-0.748515		915.3541666666667	0.2709608963172432
280.8210262828536	0.7675804373813612		238.3272727272727	-0.0134373		34.04323094425484	0.29678664709111385
297.6029411764706	0.5159022512561764		336.46437246963563	-0.127708		193.58333333333334	-0.165054
172.93627450980392	0.7600293695639622		681.1588235294117	0.10409610230499267		641.1533333333334	-0.154743
207.71657754010698	-0.915249		744.85	-0.8858		624.152	0.0801669
199.19909502262448	-0.846929		195.27948717948718	-0.409957		650.9761904761905	-0.834676
199.92436974789916	-0.853545		181.225	-0.0950152		132.13189448441247	-0.0804849
172.1029411764706	-0.779941		360.3	-0.807339		594.403	-0.299183
465.3329411764706	0.13973131626544477		550.9333333333334	0.10463196062588247		787.8333333333334	0.772931
180.15294117647062	0.33895745202665695		276.8692307692308	-0.110513		852.4533333333334	0.19159651572265915
189.3529411764706	1		559.4636363636364	0.4527523375506733		949.8761904761905	0.5622767381438526
375.0556438791733	-0.128206		665.2304347826088	-0.0495718		698.8985507246377	0.7912855998398473
445.3529411764706	-0.585071		225.1337552742616	-0.111115		67.45833333333333	0.11561845419989626
399.8025004321023	-0.0553031		677.5545454545455	0.5421924631588414		180.96969696969697	0.16745214195597405
311.08021390374336	0.3416443804343809		549.288	-0.575823		978.3619047619048	0.0512822
268.2418300653595	-0.925024		701.3380952380952	-0.196903		865.8190476190476	-0.82759
469.83681214421256	0.291081		331.2666666666667	0.3538342343807257		659.1025641025641	-0.384477
237.43627450980392	-0.033975		642.6	-0.687167		640.13	-0.186752
258.87018255578096	0.10742700703944531		620.45	-0.245153		779.9389671361503	-0.946454
237.62566844919786	-0.909666		290.4041722745626	0.1269115076886106		802.6236559139785	0.3593018201861561
256.4196078431373	-0.880026		809.6	-0.687167		569.4047619047619	-0.275279
200.15849673202615	-0.21468		459.2764705882353	-0.0863389		136.60606060606062	-0.00866672
216.94385026737967	0.9234249623515935		676.6	-0.46434		553.6666666666667	-0.0987498
288.0321864594895	-0.219381		617.7551724137932	-0.033351		698.2	0.3943831138655934
320.96584440227707	0.345125		708.6	-0.685324		954.3333333333334	-0.446122
296.6160990712075	0.814958		216.63225806451612	-0.423633		538.7083333333334	-0.25932
206.9154411764706	0.6559582607547387		224.88571428571427	-0.625878		578.4814814814815	-0.0301943
252.06722689075627	1		410.6263157894737	0.0823481		843.1159420289855	-0.278525
355.55294117647065	0		714.7	0.8400479770696949		82.55929487179486	0.11709562324319316
365.22086570477245	0.19426214786012425		690.1476190476191	0.8606330841778573		503.048	-0.362439
353.42436974789916	0.5119068058763302		176.042	-0.593813		567.7619047619048	-0.170158
260.614	-0.496819		198.76907775768535	-0.880897		713.0701754385965	0.5435060586836148
375.8529411764706	0.5914445267335557		337.35	0.0841428		923.2898550724638	0.9289808114365312
215.92436974789916	-0.850872		346.9918918918919	0.591404		704.2948717948718	0.7780020769760467
288.86722689075634	-0.435228		169.4157894736842	0.25985344174522546		788.5942028985507	-0.51826
330.7352941176471	0.0370746		778.9	-0.284765		958.6547619047619	0.042731190374740685
201.30030959752327	0.1939546123144999		357.40597014925373	-0.130016		853.4166666666667	-0.800073
317.74003795066415	-0.760736		378.6714285714286	-0.263452		481.10433705080544	-0.109083
342.93951361463314	0.2504536905224782		675.288	0.37606636522062437		490.22222222222223	-0.5
413.19151846785223	-0.0259604		718.6	-0.768703		773.5	0.3300523308885378
211.52535496957404	0.6922517071116142		653.7923076923078	0.31283295818900125		712.5	-0.85755
197.65294117647062	0.2522708173066732		750.4888888888889	-0.0670816		819.9333333333334	-0.845498
310.7100840336135	-0.386964		448	-0.449498		930.6376811594204	0.3397302700772553
165.25770308123253	0.5637741437553642		660.0565217391304	-0.0707657		682.3218390804598	-0.34625
274.9411764705883	0.778205		309.55	-0.464493		749.5833333333334	-0.209928
300.3529411764706	0.45780753684115866		422.6277777777778	-0.0777843		869.9270833333334	-0.131949
238.26203208556154	0.20483276469913317		563.2	-0.669253		23.133333333333333	-0.196586
326.81447963800906	0.34649108491916175		378.3481751824818	-0.0150011		696.1843971631206	0.0607739
246.90466531440165	0.22271347303172065		697.225	-0.715662		590.0603448275863	0.2538871578585835
318.8196078431373	-0.438528		466.3790697674419	-0.00491979		755.3787878787879	0.5011208048263716
256.04524886877834	0		772.7153846153847	-0.874334		768.9242424242425	-0.0596178
309.3089851325145	0.36319570457555506		394.5117647058824	0.7233139680051719		746.9855072463769	-0.0160047
215.89140271493216	0.174609		436.48888888888894	0.28586861834413224		930.8439716312057	0.2549939366235531
164.1554103122731	0.2808199474583902		409.43333333333334	-0.280957		810.0342679127726	0.0587721
284.65294117647056	0.30167104548414886		327.00909090909096	-0.147584		878.3333333333334	0.8942406509849689
327.8196078431373	-0.432135		401.5137931034483	-0.0251601		628.5555555555555	-0.0935806
251.2760180995475	-0.420429		618.2	0.3970677187728475		730.6111111111112	-0.045023
192.58823529411768	-0.177171		355.913	0.152717		765.0175438596492	0.5145353985653508
205.09536541889486	-0.896604		450.31428571428575	0.0899985		614.9333333333334	0
185.0404411764706	-0.544643		609.3222222222222	0.11088272343081086		30.60250391236307	-0.226148
367.2279411764706	-0.0894517		272.7416666666667	-0.178295		440.48717948717945	-0.246741
189.5529411764706	0.2048327646991335		592.2333333333333	-0.162153		622.5904761904762	-0.620374
172.95294117647063	-0.049862		700.3000000000001	0		848.4333333333334	-0.334751
273.4481792717087	-0.485673		810.0032258064516	0.6494708083021703		286.1697832356498	-0.112968
202.82352941176475	0.080747		348.54117647058825	-0.044766		563.5641025641027	-0.199606
304.8529411764706	-0.295167		246.4529411764706	-0.295452		649.0151515151515	-0.0554637
356.16203208556146	-0.259909		600.4684210526316	-0.426761		741.8958333333334	-0.903589
169.0404411764706	0.5884979406315153		361.521	0.18734969857338152		798.4933333333333	-0.0118637
213.4141656662665	0.49868286316088983		230.64545454545453	0		694.3333333333334	0.5259856547715652
243.8529411764706	-0.954023		259.31929824561405	0.8852740946260077		725.7619047619048	0.9239691843041007
291.09870388833497	0.0186978		233.4142857142857	-0.226278		840.4871794871796	-0.286474
184.8529411764706	-0.950789		705.6909090909091	-0.926005		864.6717948717949	0.13855379062100381
369.92436974789916	-0.0446675		719.275	0.7179097944256755		954.2666666666667	0.8928914285092135
318.0091911764706	-0.878295		421.7216032608696	-0.182744		541.453	-0.253662
360.40294117647056	-0.521802		666.6454545454545	-0.542192		763.0833333333334	-0.941002
169.6029411764706	0.9073139488447585		575.7129032258065	-0.244638		895.1754385964913	0.5790795923238145
203.63294117647058	0.44732288038234497		151.9	0.7975308791300717		469.5833333333333	-0.212336
180.3529411764706	-0.749227		790.5	0.5		965.1981981981983	0.2600257959287104
404.7476780185759	0.0779537		732.4703703703703	0.41859632429330956		576.5583333333334	0.024439351267746212
371.61960784313726	0.13281309962509916		777.4333333333334	-0.0542321		800	0.6060749555582534
422.51960784313724	0.20445140319687757		808.975	0.15635371749653393		783.7333333333333	0.2581884607003959
329.734	-0.245481		251.95714285714283	-0.0800303		564.1111111111112	0.000281068
338.2490450725745	-0.436146		226.6238095238095	0.5669911643308537		922.6944444444445	0.5729716823981624
218.1386554621849	0.7284930209334132		729.1666666666667	0.49336950320009976		852.6016260162602	-0.170132
320.5067873303168	-0.297795		713.8619047619048	-0.730613		891.4102564102565	-0.355675
213.28627450980395	-0.649536		725.35	-0.911012		794.089	0.65107
320.61220043572985	0.2110353032750059		150.85	-0.739735		756.5	-0.654578
191.8792569659443	-0.782609		789.4	-0.5		573.3333333333334	-0.316781
286.4729411764706	-0.343251		353.8831325301205	-0.0903759		513.6559139784947	0.032169340185584545
224.1654411764706	-0.439221		812.6789473684211	-0.561355		712.5	-0.181347
208.5529411764706	1		707.4846153846154	0.2813559423431326		748.072	-0.380105
218.18627450980392	-0.338315		805.85	0.0389213		493.74780701754383	-0.133756
271.686	-0.163817		341.40000000000003	-0.281741		686.0880503144655	-0.776853
358.8529411764706	0.062027112097492176		730.6384615384616	0.9422841232473911		697.5641025641027	0.023828629604550105
147.94117647058823	0.7233139680051719		326.0344262295082	-0.744042		731.9803921568628	0.2476421921146585
227.2904411764706	-0.227232		157.037	0.5		768.5098039215686	0.0818158
278.3529411764706	0.8919998065101323		755.1	0.7137894531828429		784.3846153846155	0.31577373901349504
380.9600840336135	-0.0147439		795.005	-0.677746		134.4102564102564	0.4204293334544247
338.13554987212274	-0.565022		336.7111111111111	0.4870793528838358		148.5	0
365.04524886877834	0.3652821977199924		665.9333333333334	0.36945241291137726		963.7261904761905	-0.597926
569.3529411764706	1		333.26279069767446	-0.439073		126.59649122807018	-0.0874269
262.9600840336135	-0.377597		249.68571428571428	-0.0687146		40.79047619047619	0.00688798
327.8216911764706	0.37007257835311475		634.9222222222222	0.20196132556732038		517.9761904761905	-0.240271
355.8529411764706	0.39758361765043326		236.1344827586207	-0.267888		729.4509803921569	0.2086097273963545
172.70588235294122	-0.0604752		627.8857142857144	0.22225697785653675		850.8505747126437	0.6759792254809778
367.08688613059905	-0.540175		650.4333333333334	-0.519851		929.2333333333333	0.42829217404852316
258.5837104072399	0.7214858086673724		613.1909090909091	0.2470798077419022		506.3333333333333	0.0496871
392.2279411764706	-0.117484		672.7666666666667	-0.979326		699.8333333333334	-0.586245
148.95294117647063	-0.139646		594.7888888888889	-0.21762		825.7708333333334	0.011363380493817932
227.9154411764706	-0.324173		773.3941176470588	0.7885164676441728		707.8333333333334	-0.706429
275.4957983193277	-0.80504		224.33076923076922	0.9125622142363919		454.5374531835206	-0.127974
432.2279411764706	0.0661661		612.9181818181819	0.18572514411258104		496.6515151515151	-0.0389614
249.5837104072399	-0.687167		724.5	-0.161414		914.2083333333334	-0.132069
282.73755656108597	0.14534203578899577		813.9666666666667	-0.204833		559.7450980392157	-0.160516
145.0404411764706	0.7951672353008665		732.1	-0.610736		840.495	0.321429
307.5837104072399	-0.0238286		446.36299212598425	-0.139003		551.5098039215686	0.00909209
155.90294117647062	-0.12439		284.2151685393259	-0.187065		542.4637681159421	-0.0426516
149.25739977519675	-0.200848		486.63846153846157	0.840653		648.75	-0.574052
414.7529411764706	-0.446259		243.29142857142855	-0.136393		994.4583333333334	0.11420025121990815
163.09579831932774	0.9444978946837457		714.1555555555556	-0.75672		79.17295597484276	-0.197766
327.4600840336135	-0.861251		733.35	0.725114		759.137	-0.849686
355.3529411764706	-0.639209		473.7666666666667	-0.367892		923.4102564102565	0.7675771312160041
408.0672268907563	-0.605391		704.8037037037037	0.62418		773.4000000000001	0.29259335701007877
232.1029411764706	-0.607817		637.35	0.0849808		526.5641025641027	-0.198289
444.78772378516624	0.0657082		770.6882352941177	0.4614758394373912		691.3958333333334	-0.782812
463.09368191721137	-0.104559		206.76363636363635	-0.185478		503.64801864801865	-0.134841
362.98930481283423	0.5256662415647799		629.913	-0.0325132		675.9333333333334	0.4999999999999997
374.4957983193277	-0.250244		643.9333333333334	0.5820145387183024		972	0.8014308279374851
237.8529411764706	-0.5		353.9980582524272	-0.00241422		113.77333333333333	0.094839
191.9719887955182	0.0671931		307.45483870967746	0.19935		629.7083333333334	-0.324383
174.64209780297665	0.15031999130407778		374.538	0.3650364144002269		736.6333333333333	-0.941182
362.26960784313724	0.6189609415270654		338.2372549019608	-0.121591		988.7916666666667	0.8741457810245795
139.7591911764706	-0.89026		382.1	0.12316353171856782		608.6257861635221	-0.11151
159.25770308123253	-0.731376		744.3352941176471	0.8750545665160402		720.6515151515152	-0.554681
183.3529411764706	0.6308459092938591		657.2428571428571	0.98443		745.2666666666667	0.9684005589677038
236.3529411764706	-0.165249		324.6	-0.0978477		679.0730593607307	-0.584831
143.8312020460358	0.1424842960693026		193.48095238095237	0.15561565449774906		807.3627450980392	0.3862522359935713
174.8324733402133	-0.0513067		223.9181818181818	-0.113495		950.75	0.12566591637800242
246.3529411764706	0.1483833895508333		336.77857142857147	-0.185294		842.4333333333334	-0.317566
218.12217194570138	-0.216077		304.70000000000005	0.15074095872232024		827.2083333333334	-0.0052392
182.92436974789916	0.9331928910575816		646.2148648648649	0.6808007059042895		25.22222222222222	0.2613380937218515
270.20479302832246	-0.0022682		332.93333333333334	-0.183256		35.49462365591398	-0.15761
275.1029411764706	-0.946259		747.2	0.7048327646991336		979.86	0.4442765926681509
284.3529411764706	0		777.1	1		667.7333333333333	-0.16808
240.08021390374336	-0.033975		795.3608695652174	-0.354973		704.0416666666667	-0.590477
152.15294117647062	1		614.5	-0.201016		769	0.27006602782901656
211.72136222910217	0.9371670418109987		630.0090909090909	0.14758361765043332		15.693333333333333	-0.13778
182.0529411764706	0.7676657228881345		326.788	-0.327736		319.1674796747967	0.010193053003456224
203.11156186612578	0.8618930294770358		678.1666666666667	0.30609724657819604		609.5849056603774	-0.150617
578.1221719457013	-0.5		720.9333333333334	-0.419444		666.1515151515152	0.5
171.9719887955182	-0.554922		420.0473684210527	-0.00786654		677.1075268817204	0.6386188585948983
186.5529411764706	0.10716692343993743		601.3380952380952	0.340061		799.281	-0.0936578
585.0802139037434	0.7427346342732905		376.33322683706075	-0.0987962		854.8787878787879	0.0662093
382.8983957219251	0.4697759331610805		709.7216216216217	-0.571596		927.8518518518518	-0.132109
176.24183006535952	-0.21388		573.1714285714286	-0.314705		712.1333333333333	0.2631866433457592
255.3529411764706	1		758.6161290322581	0.6127226876732479		283.9501557632399	0.0458045
351.8983957219251	-0.606777		785.1	-0.278514		33.95906432748538	-0.248417
285.08021390374336	0.8972211812728371		699.8272727272728	0.027372833042494528		747.9444444444445	-0.746582
293.4196078431373	-0.306097		339.1	-0.132122		354.93333333333334	0.11556899050266412
466.15294117647056	-0.3642		785.0333333333333	-0.273411		702.4712643678162	-0.168217
487.08627450980396	-0.172486		348.9156424581006	-0.434296		646.8833333333333	-0.666583
450.4345738295318	-0.114534		270.2111111111111	0.5236716607527586		669.1666666666667	-0.118058
291.55294117647065	0.858537		481.62	-0.431099		67.33333333333333	-0.460417
272.44385026737973	-0.78921		365.18695652173915	-0.122273		59.047619047619044	0.1777547915210487
164.68627450980392	-0.960087		450.07489539748957	0.0742956		737.3333333333334	0.16348586890660965
492.14241486068113	-0.243133		469.82727272727277	-0.231638		547.7619047619048	-0.183769
134.49579831932778	-0.987956		662.3000000000001	0		801.3333333333334	0.7910578289404873
181.2386554621849	-0.55655		257.2447368421053	-0.602476		811.9333333333334	0.1276466812917457
413.58549931600544	-0.108962		733.1	-0.415249		502.3672316384181	-0.357814
267.4729411764706	0.611707		593.7315789473685	-0.237223		714.5151515151515	-0.642551
192.7696078431373	-0.824807		574.3941176470588	-0.227347		727.9047619047619	-0.360044
288.52941176470586	0.8930366428632743		618.9095238095239	0.030240519513024013		523.2156862745098	-0.233486
321.26960784313724	0.32282893443419053		750.7363636363636	-0.915249		948.1333333333333	0.11308538872443633
134.50849673202617	0.8891514719220849		789.9684210526316	-0.448767		779.3333333333334	0.0947863
274.1711229946525	0.5791668483211312		658.1	1		488.8333333333333	0.17151157423933505
184.3529411764706	1		613.2666666666667	0.24399486562966283		458.1190476190476	-0.358258
328.4117647058823	-0.183351		628.0411764705883	-0.00289189		477.1458333333333	-0.0915316
489.34923060133144	-0.152134		638.3352941176471	0.10098899332454724		738.6190476190477	-0.46445
392.3785822021116	-0.0833843		264.7470588235294	0.0478647		662.4871794871796	0.0798966
456.4462054251753	-0.154119		351.6	-0.3858		364.93124665596577	-0.0920698
193.32941176470592	-0.800381		709.9181818181819	0.19565329426773725		557.8717948717949	-0.413311
368.2529411764706	0.7821640468132726		211.662	0.17116840811969872		676.8333333333334	0.0837138
214.8529411764706	0		322.61851851851856	0.44249274020066953		518.8550724637681	-0.00194401
138.8529411764706	0.4303428531013797		221.6483870967742	-0.451977		754.6904761904763	-0.299743
376.80038052957036	-0.293421		200.18333333333334	0.6142002512199082		878.8888888888889	-0.190024
119.88071895424838	0.5903594661429483		342.0166666666667	-0.0617297		445.18333333333334	-0.0135989
213.4154411764706	0.7828118950765027		643.1212765957447	-0.00468403		467.1530944625407	-0.111669
319.5751633986928	0.5737157116907936		244.20000000000002	-0.227828		605.7494407158837	-0.494217
167.3529411764706	-0.40814		178.1	-0.388577		684.9047619047619	0.31925898125225044
327.23755656108597	-0.140432		183.95714285714286	-0.879435		781.25	0.19992664246865152
425.3832442067736	-0.0502599		347.0166666666667	-0.0098878		425.0995670995671	-0.36658
161.5768217734855	-0.61998		667.2333333333333	0.2739370273140271		733.6060606060606	-0.362817
240.40056022408965	-0.731167		244.2325842696629	-0.0526065		485.8333333333333	0.0496423
216.15294117647062	0.9727828197011792		453.5358974358975	-0.816241		832.7816091954023	0.1607321704464527
303.6288032454361	0.21850817362211278		200.7060606060606	0.1609344587668342		470.8032128514056	-0.207524
439.6418300653595	0.21959604627083068		425.1	-0.465213		925.6666666666667	0.7623662438617447
141.76470588235298	0.5518611025729904		466.6263157894737	-0.228099		789.0666666666667	0.3124135778174561
128.99097798628657	0.8458698044693322		407.14372623574144	0.15367342170992904		448.1794871794872	-0.194251
182.2904411764706	0.7700071006512413		432.68333333333334	0.0738048		904.4666666666667	0.32099296215781126
230.5347593582888	-0.0302241		640.3972972972973	-0.0252534		326.3958333333333	0.17629732863009054
416.0652699435939	-0.0334471		651.913	0.5625308609502031		743.4166666666667	-0.122583
191.3529411764706	0.40722642092225764		751.1	0.7632228730191406		728.9904761904762	-0.678551
145.1029411764706	-0.311004		185.0285714285714	-0.643477		344.62745098039215	0.044400840587140944
346.33333333333337	0.9728626906591505		666.2333333333333	-0.953645		687.6333333333333	0.11449829409740031
166.3529411764706	0.7566478037749911		225.28181818181818	0.22944142747123142		708.5	-0.104632
306.0948766603416	0.4944098628951109		449.413	-0.0181967		695.5151515151515	0.6521798308438487
225.0196078431373	0.5		457.7666666666667	-0.145733		580.2988505747127	0.0778777
475.7864923747277	-0.0753799		308.22121212121215	-0.677864		743.1515151515152	-0.0885855
515.4270152505446	0.0256662		435.55454545454546	-0.243075		831.0303030303031	-0.72143
339.13071895424844	0.7362882338120638		762.5166666666667	-0.0738048		975.2083333333334	-0.165249
288.4270152505446	0.46274290150330355		294.90769230769234	-0.487015		658.3921568627451	0.6618267854919057
161.95294117647063	-0.894863		281.8042253521127	-0.64956		704.97	-0.892833
253.41887524240462	-0.350409		349.74804469273744	-0.161608		281.15476190476187	-0.0491895
145.24524886877828	-0.289871		455.40769230769234	-0.0822443		930.0256410256411	-0.977341
233.18627450980392	0.35095625549825277		472.73888888888894	0.00535217		867.2424242424242	-0.711985
379.7938633666723	0.044446309370395794		793.1	0.8928744155060878		602.1666666666667	-0.118058
187.4640522875817	-0.452353		664.1	0.8489131131081545		498.8231905835211	-0.136479
170.82794117647063	-0.87429		234.98888888888888	-0.337062		551.6274509803922	0.30751844468849693
392.48627450980393	-0.0141212		797.5666666666667	-0.243438		594.4602368866329	-0.29911
424.98930481283423	-0.226149		696.2666666666667	0.022394212722137142		712.1666666666667	-0.0797419
320.2788671023966	0.1347264396437291		728.4846153846154	0.4948246855662362		729.6153846153846	0.8244070227420391
416.5067873303168	-0.0798966		442.57058823529417	-0.0225273		235.12280701754386	-0.387404
338.3295036764706	-0.0926303		465.6714285714286	-0.269464		486.6190476190476	0.24879883631965355
276.67750257997943	0.4880989432718159		453.6	-0.0123374		224.2761904761905	-0.0968868
155.93358633776091	0.15137429763367863		266.9918918918919	0.2158124662492088		212.83333333333334	0.1347119663896422
249.58627450980396	-0.872557		524.9	0.26558450027916597		250.62745098039218	0.12859532250189867
482.9905250690881	0.0955653		669.2	-0.199053		691.97	-0.663486
128.69579831932776	-0.278368		183.7013986013986	-0.354245		704.9912280701755	0.3463944725020816
454.51960784313724	0.2577621168183133		363.1740740740741	-0.0228895		757.8333333333334	0.5
511.20777988614805	0.0349397		253.1	-0.61461		747.8494623655914	-0.601384
443.9825708061003	-0.241913		637.2111111111111	-0.406346		384.6190476190476	-0.163194
233.18627450980392	-0.704833		223.66349206349207	-0.0921773		571.1568627450981	0.5
221.08627450980396	0.0296231		471.057	-0.0854222		768.7564102564103	0.25766327479860596
359.0751633986928	-0.679773		199.0090909090909	-0.403761		810.6666666666667	0.4727828197011792
187.68627450980392	0.2427433772560069		442.1	-0.138865		366.30392156862746	-0.032283
337.7529411764706	-0.300619		411.83076923076925	0.40584960805589104		779.4166666666667	-0.10453
429.8529411764706	-0.108889		632.9333333333334	0.10463196062588247		831.6333333333333	0.10439791235427483
265.26783479349183	0.4853122439966538		397.5468085106383	-0.0604746		264.9761904761905	0.00667019
340.4141656662665	0.6250130133282571		204.1	0		464.46666666666664	-0.300715
542.1580259222333	0.0332953		349.62173913043483	0.16503590077204325		564	0.12888105840915656
301.79909502262444	-0.400076		778.865	-0.292593		619.8717948717949	-0.169253
291.686	-0.704833		195.54999999999998	0.17172875295378007		890.3888888888889	0.18586832983928983
368.52367288378764	0.0859924		237.63846153846154	0.0646313		259.16666666666663	0.12355059700822278
328.38865546218494	0.9366439273251038		381.73636363636365	0.6634858689066098		278.06349206349205	-0.0531159
418.9957983193277	-0.386058		752.9285714285714	0.0740994		349.93333333333334	-0.24607
318.15	0.6950749624161037		221.15263157894736	-0.121849		686.1994047619048	-0.734648
468.2418300653595	-0.759587		594.272	0.30026002931515133		753.6190476190477	-0.0393804
583.2529411764706	0.334751		346.91818181818184	-0.330747		357.3333333333333	0.0540421
395.4117647058823	0.8625335372731053		723.6882352941177	-0.347848		148.8113738738739	-0.0324377
468.58095753638884	0.1171050523873702		425.1	-0.0316016		245.09803921568627	-0.138646
357.78772378516624	-0.687167		334.4636363636364	0.14255146953870745		613.2564102564103	0.8560231388753018
308.7196078431373	0.5177385710127773		417.8564356435644	-0.0211291		844.2424242424242	-0.809693
382.6029411764706	0.7799406208887413		609.5444444444445	0.2582659307157099		876.2677595628415	0.24243686994843577
350.92794117647065	-0.868959		341.0083333333334	-0.308014		543.1458333333334	-0.105729
258.26960784313724	-0.823027		390.28644067796614	0.30541		531.5797979797981	-0.185909
359.1488595438176	0.8505580953444407		377.38	-0.14496		602.6846846846847	-0.536669
291.2366621067032	-0.22678		192.15405405405406	-0.0660574		221.9265536723164	0.026872251832563494
341.8529411764706	0.545977		746.4333333333334	0.7560051343703372		261.93333333333334	-0.258111
405.686	0.6542141144503335		229.54360902255638	-0.0724645		837.7083333333334	-0.295167
305.3998161764706	0.5869491922970314		645.1743801652893	-0.0937297		454.3333333333333	-0.209518
388.52941176470586	-0.707607		672.7818181818182	0.1722355087581259		857.7878787878789	0.19711098963458815
596.0164925783398	-0.283496		611.038	-0.149921		656.8333333333334	0.5423786092698929
422.7352941176471	-0.651455		623.9235294117648	-0.112497		751.0229885057472	0.38614162146096404
273.44385026737973	0.43817117061327115		756.3777777777779	0.0481341		582.1065292096221	-0.0892756
558.444	-0.0153547		306.70000000000005	-0.209603		715.1458333333334	0.8852794224986599
240.54648956356738	0.8151395111953614		602.6454545454545	-0.514419		867.4242424242425	0.3279791303773692
329.4957983193277	0.2260316549601854		593.3857142857144	-0.395055		700.1568627450981	-0.442079
367.64460784313724	0.539871		584.5705882352942	-0.125387		607.6	0.10201763940732674
381.30532212885157	0.7300676265589265		293.31739130434784	-0.000748259		657.048	1
499.0144796380091	0.353953		352.8	0.00530467		415.5833333333333	0.12831298663953034
312.09207161125323	-0.281107		789.1769230769231	-0.943939		494.27619047619044	0.021129191518281243
416.01960784313724	-0.728922		410.038	0.017934546854503356		735.0151515151515	0.2090780482708305
428.30532212885157	0.4015131696979015		519.3727272727273	0.0852785		360.20852593733946	-0.1242
516.9713622291022	0.0579143		779.0285714285715	0.7704138862268314		557.5	-0.704833
255.7100840336135	-0.72936		355.55454545454546	-0.311722		567.048	-0.273044
428.34424552429664	0.1015581795127938		754.7666666666667	1		838.2745098039217	-0.642562
619.8172268907563	0.4250893146070756		440.3439024390244	0.1559014479811124		471.86274509803917	0.026154734690956805
262.3529411764706	1		739.8857142857144	0.7951672353008664		590.1666666666667	0.0374422
312.6672268907563	-0.117233		678.5166666666667	0.4447978336476204		60.958333333333336	-0.266685
392.8529411764706	0.15226430798788004		696.3727272727273	0.0950152		551.0666666666667	0.17677851061455002
464.7529411764706	0.0803258		578.7818181818182	-0.959229		580.3333333333334	-0.196852
277.4196078431373	0.909666		213.4	-0.202469		599.949	-0.453797
450.76852559205497	0.6449783823961163		201.5655172413793	-0.263663		630.9130998702983	-0.195831
283.6572890025576	0.4094775141300061		409.89411764705886	0.043403		820.7948717948718	-0.554739
339.90849673202615	0.387565		467.0150521609538	0.0203792		848.3100775193799	-0.740679
439.7435661764706	-0.878456		232.9	-0.503871		70.05555555555556	0.16500014995541337
364.877	-0.314967		191.6	-0.476171		746.2564102564103	-0.802416
313.6654411764706	-0.129127		349.6	-0.264159		415.4444444444444	-0.391111
500.0081811372934	0.0917527		385.35	-0.095675		707.0208333333334	-0.244223
295.7657852131679	-0.179784		202.31052631578947	0.0641343		970.6491228070175	0.19146987993231981
435.915	0.29824698790289117		778.9823529411765	0.6962591364866472		537.4242424242425	-0.382903
452.15294117647056	-0.797531		240.45564853556485	0.2897780030256565		84.64102564102564	-0.00925908
351.1221719457013	-0.0232495		393.4846153846154	0.7366053902966043		478.41666666666663	0.1007081167130235
604.07	0.30409188255185865		427.044	0.031891366679332254		543.8333333333334	0.0923375
236.63294117647058	-0.624086		450.5571428571429	0.11854733844084558		799.2745098039217	0.8034657337882884
338.25770308123253	0.9743337584352201		468.21764705882356	-0.0272785		470.23809523809524	-0.133631
246.63294117647058	0.7166418922494873		262.6	-0.471922		687.3333333333334	0.16348586890660968
271.4049857861361	-0.809235		393.63535353535354	-0.0343694		107.02450980392156	-0.0540275
377.686	-0.472686		797.381	0.9134370060768906		405.1333333333333	0.047393142277489614
348.7007672634271	-0.944908		233.68333333333334	-0.874334		512.7179487179487	-0.879767
375.2082043343653	0.2996150550239128		387.25714285714287	0.16675430320700074		576.6904761904763	0.14603843616545348
304.88865546218494	0.5087602507790937		605.5038461538462	-0.0178115		430.66666666666663	-0.116878
475.1593927893738	0.7328865782687484		786.2666666666667	-1		482.91666666666663	0.23557578140738253
329.49411764705883	0.2729051837705882		243.6	-0.0270787		813.7708333333334	-0.954346
417.6907790143084	0.7822760108570675		253.9235294117647	-0.442219		121.42424242424242	0.0525685
628.5224327018943	0.5080739426490417		413.21538461538466	-0.227335		127.73333333333333	-0.137358
249.8529411764706	-0.743228		457.06363636363636	-0.0515618		409.3333333333333	-0.07845
256.40849673202615	0.45189145533402386		502.3191780821918	0.0530655		501.74999999999994	-0.0383957
290.90350297422344	-0.958125		418.85590551181105	-0.135401		666.2666666666667	0.7687025592412767
488.5943204868155	-0.2197		442.68823529411765	0.0873589		956.2252252252252	-0.669766
644.2418300653595	0.7594970263292764		483.475	0.013255244613271181		395.38596491228066	0.00833188
229.44385026737967	-0.75292		791.865	-0.10054		735.9195402298851	-0.209422
307.58717541070484	0.22445976769624332		235.9	0		744.7246376811595	-0.370062
283.2839756592292	0.834751		468.36315789473684	-0.0750809		757.1025641025641	-0.125666
393.7279411764706	0.9410019151324714		210.05238095238096	0.010564176906842084		29.037037037037038	0.1306026853950039
431.7279411764706	-0.837715		225.67142857142858	-0.162716		0.3333333333333339	0.13476895611979228
462.5703324808185	0.553201		313.03333333333336	-0.481252		702.7333333333333	-0.0390466
447.27450980392155	-0.421584		392.3285714285715	-0.0151876		801.1333333333333	0.40358875202077044
503.69776876267747	0.17239067325495575		248.06296296296298	0.3576503029708006		598.2619047619048	-0.398767
480.4270152505446	-0.129055		695.9214285714286	-0.406454		409.2708333333333	-0.381688
252	0.4299521844812987		713.2538461538462	0.7405010330881027		468.61923242777056	-0.0147346
469.1950464396285	-0.769869		734.1	-0.256772		772.5520833333334	-0.580781
391.8927641853202	-0.778367		608.9301886792454	0.097165		387.2128514056225	-0.0679975
299.1191383595692	-0.34841		497.05774647887324	0.2542911292483658		3.0370370370370363	-0.105242
360.2529411764706	0.0854236		268.90000000000003	0.14660269660709496		672.8333333333334	-0.156129
325.0672268907563	0.7098886992318421		334.5782608695652	-0.256333		796.1568627450981	-0.291354
346.1905480140774	-0.222073		350	0.13912211883978987		71.34703196347031	0.1300586656720842
423.4466911764706	-0.567341		455.1416666666667	-0.104268		107.27699530516432	-0.201371
446.26143790849676	-0.909534		674.6384615384616	-0.874334		312.6969696969697	0.3234041493240848
361.4196078431373	-0.836453		370.93333333333334	-0.730848		335.31007751937983	0.046121
246.12713472485768	0.6648335211981142		387.6	0		546.9107981220658	0.028766604770019313
326.44385026737973	-0.549268		258.8987421383648	0.5469876123406299		961.9722222222223	0.8327318639186297
304.4957983193277	-0.610137		416.522	-0.110499		56.22222222222222	0.8272818844277691
501.50399857828324	0.11251492335357385		785.4333333333334	-0.959222		505.1794871794871	-0.0971722
411.4174573055029	-0.393405		397.069	0.0793378		494.2156862745098	-0.5
278.12696980632745	-0.0798212		275	0.26405799064749735		819.8611111111112	-0.79854
325.5634674922601	-0.979743		242.92142857142855	-0.258491		352.78787878787875	-0.0903345
385.47058823529414	1		742.1909090909091	-0.832548		512.7619047619048	0.011067186516480247
350.4663432383263	0.9002405870093416		436.83333333333337	0.16948711309941744		90.74509803921568	-0.0533927
422.98452012383905	-0.135979		404.8902813299233	-0.0238631		444.55555555555554	-0.0351468
236.58371040723983	-0.5		483.3325581395349	0.10113356230612272		856.3333333333334	-0.0472562
314.05294117647065	0.45340422663117347		794.9181818181819	0.5903344706017332		416.8333333333333	-0.211068
451.499	-0.0391319		226.78421052631577	-0.425401		528.8333333333334	0
378.8113681427627	0.6348616782113282		373.98888888888894	-0.339431		568.2380952380953	0.019932909520363716
358.52941176470586	-0.239567		247.42394366197183	0.4203448302439424		665.9333333333334	0.2112808213871443
465.5598377281948	0.18723082497539584		269.23636363636365	-0.00121841		935.7948717948718	0.53928
249.17902813299236	-0.965188		280.9350515463918	0.129577		399.3333333333333	-0.264356
480.8798228969007	0.0532608		805.9333333333334	0.2200593791112588		43.23076923076923	0.0578482
353.6672268907563	-0.599807		337.5988505747127	-0.297405		515.686	-0.0478647
288.2884250474383	0.442981		232.1	0.3410530018557488		297.0756646216769	0.0361005
331.48627450980393	-0.355993		193.6238095238095	0.5184143656702417		770.2	0.028446419683552906
346.80908152734776	0.8477052804010676		185.6	-0.295167		522.8888888888889	0.0829523
[truncated: 3,488 more rows]

## Sheet: Figure 3B Orientation Plot Data
WT			∆wbpM			∆pilA			∆ssg
[truncated: 5,541 more rows]

## Sheet: Figure 4B Orientation Plot Data
WT			∆pilA			∆pilB			∆pilTU
[truncated: 5,525 more rows]

[truncated: 11 more sheets: Figure 5C Orientation Plot Data, Figure 6D, Figure 6F, Figure 7B, Figure 7D, SI 11, SI 1, SI 2, SI 7, SI 8, SI 9, SI 10]
